# Supplementary material for: The Integrated Genomic Architecture and Evolution of Dental Divergence in East African Cichlid Fishes (Haplochromis chilotes x H. nyererei)
Source: G3 (Bethesda). 2017 Jul 27;7(9):3195–202. doi: 10.1534/g3.117.300083 (PMC5592944; doi:10.1534/g3.117.300083)
Supplement: Supplementary file 1 [file 3195Files1.xls]

## Sheet: Sheet1
Supplementary Table 1.		The inferred linkage group from Henning et al. 2017, genetic position, scaffold reported in Brawand et al. 2014, the start position on those scaffolds, and the sequence used to build the linkage map.
Linkage Group	Position	Scaffold	Start Position	sequence
LG01	0	scaffold_18	3610326	>18033 TGCAGACCTCTTGGAGCATTTTTAATGTGATTATCTGACCACTAACATGGACATGGAGCGGCTCAATGAGGACGCATGCAGACACGTGTCCACGCG
LG01	0	scaffold_18	3067048	>17922 TGCAGAGAAAGTCAAAGTCACATTCTCTCACTTTTTGCCTTTAGCTCATGAAAACTTCTGTTATATATTTATTTAGTACTTTCAGGTTCCTGAAAC
LG01	0	scaffold_18	2562133	>17830 TGCAGAAAAGCACGCTCGCACATCTGAACCTCCGCTACTGCCTCGATTTCAGGTTTCTACTTGGGCTCCGTTTAGCAAAACGTCTGGAGCTGTCGA
LG01	3.266	scaffold_18	269824	>17846 TGCAGGTCATAACTTCTTACCTGAAGTTCAGTTCACTGCCTCGGGTCTCTGCTCCTCCTACCTTTCCGTCATCCACCTGCCAGCGTGTTGCATCTG
LG01	3.266	scaffold_18	230662	>17795 TGCAGTAGCTGGAGTTTGTAAGGGTGCCATTTGTGAGTAGCTAATATCCGCCAAAGGGATGTTCGACTGATCCCACTCTCCAGACATGCGGCGAGT
LG01	5.175	scaffold_24	163044	>26193 TGCAGGAAAGCCGTCTGGACCTGGAGCCTTATTATTGGGCATACTTTCACCTGATGAGTTCACCTGATGTCAGTGGCGAATCCAGTGCCATTGCTT
LG01	17.025	scaffold_24	4273252	>26369 TGCAGCTTTTACTCTGCTGTCCAAACATCAGGGGAGCATTAACTTGGGCCCTGCTCACTCAGATCACAGAGAAAGTATTTCCTGACATGTGTTGGT
LG01	19.403	scaffold_232	315669	>24573 TGCAGAGAGGCATGTAAGACTGCAACGGTGCTTCCTGGTCATGTTTTGGGGATTTAATAAATTTGGCTAGAATTCCAGAAATGAGAACTGCTCCAT
LG01	20.518	scaffold_50	3482486	>45811 TGCAGAATCCAGATCCATCTGCAAGACATAAAGACCTCTTTGACTTTGGGGTTTTCATTACTTTAAATGTAGCTATTTCAGGATAAACTGTCTCAT
LG01	20.518	scaffold_50	3420091	>45805 TGCAGGAGGGGAGACCAGATCACCTCCTCGCTAATTAGCACACAAAACCCCTGAACGACCGATTTAAGCTACTTTCTTGACCTGTGGAGAACATTC
LG01	23.784	scaffold_50	618195	>45835 TGCAGGTAGCTGCCTGGTGCCAAGCTCTGGGAAGCGGTTTGAATACTTGTTTTTCGGGTGGTGTCCTCGTTGAAGCTGCGTCATCCTCTTTCCATG
LG01	24.381	scaffold_50	323874	>45793 TGCAGTTCACCGCTCACAGATACACTACAGGTGAAACAAGGCTCTTTACACCAGCAGAATGAGAGAGAACTGAATATAATTTATTCTGAATATAAC
LG01	24.778	scaffold_50	43277	>45823 TGCAGATGTTTTCTGGATACAAGGCACTCACACTGTGCTGGGTTATATGAAATGGAGAAATCTATATTATGGTTTTGAAAAGATGAGTTGTATGAA
LG01	24.778	scaffold_682	63428	>52011 TGCAGCTACATTACATTTAAATCAACATAGACACTTTCCTGATAGTTTATTATCAATTCTGGAACTACAAAAACACTTATTGTGATCCGTGACTCG
LG01	29.052	scaffold_111	1159116	>3795 TGCAGTCCAACCCGCTGCTAGAGGCCTTCGGCAACGCTAAAACTTTGAGGAACAACAACTCCAGCAGATTTGTAAGGCTGCTTCTCTCCCCCCCTT
LG01	30.933	scaffold_10	6449361	>3559 TGCAGTAATCTGCAAAGTACATTGTGGTGTATGAGTACTTTGGAAATGTCTGTTGATGTTGATCGATTGTTACTCTATTGAAAAATACTTTAATTT
LG01	33.46	scaffold_10	4113994	>3400 TGCAGGTCTGTCAAACACAAACGTCAATAAAAGAGTCATTAATAAAACCAGAGAGTGAAAAACTTTCTGGAATGTGATCCAAAACTTTTTCAAGGA
LG01	36.651	scaffold_10	1840613	>3243 TGCAGCACAATCCTTGTTGTAATTATCACAACATCCATCAGCAAACACACACAAGACAAACACAGGAATAAAGAAGAAATTGAGGGGGGAAACAAA
LG01	39.08	scaffold_394	97647	>38618 TGCAGCCACTTCACTTTATCCTCTTTTCATAATCCGTGTATGTTCTACTGGGTAGAACGACAGTAAATTCTTATTTCTGCTTAAACAAATCTAATA
LG01	39.99	scaffold_183	991005	>17137 TGCAGCAATCCTGACATGCGCATTCACAGCGTTGTCCAGGCACGACTGAAAAGCCCTAGATAGCTCAACCTAGACTGGAAATCTTTACTGCTGGAT
LG01	42.513	scaffold_183	86434	>17126 TGCAGGTGGTCCAAACACTCCCCACTAACCACTCTTACGACTAATATCTATGATAAATAATAAACACATATCTACATCTGGAATTTCCTTTCCCAA
LG01	44.324	scaffold_136	1228993	>9172 TGCAGTGGATTTTCTTTGAATCATGACCAGCTGCCAATGAAAACACTACACAGCAACAGCCAGTTTTATTGTTATGTGTCTGAAAAGCGTTATCTG
LG01	45.121	scaffold_136	907078	>9275 TGCAGTCTTGCTAACTAGCAGACCGCTCGTAATTAGTTCAACACAAACACAGAGCCAAATGTGTGCGCACACACCTGCTCATGCACACACGCATGC
LG01	46.12	scaffold_136	774569	>9261 TGCAGAGGGAGGAGGGCTGGAACTAGAGAGAGTGAGGCTGGAGGAGAGATTCAGAGGGAAGGAGGGGTTAAGTTACCAATGTGCTGAGCCAATGGC
LG01	49.817	scaffold_136	84772	>9270 TGCAGCACAGCATTACTTTACACTCTTGTCTGGGTTTTTTCAACTCAGAAACACTGAAAGAGCATCACAGGGGGTTAAAACACAGTACAAGTAAAG
LG01	52.042	scaffold_199	652437	>19279 TGCAGATCGAAAGGACTGAGATGAGGTACCAGGTGTGGAAGGAAATGCTTTTAAAATAAAACAGGAAATAAATAACATATAAAAGTCCTAATAAAA
LG01	52.429	scaffold_440	51401	>41775 TGCAGCCTCAGTGGTGTCCACTGTAGCCATGAAGAGGATCTATATCTGTCTTTGGAAAGGGAAAGGGGCCACAGACATCCTTGAGTACGTACCTGA
LG01	52.439	scaffold_123	1375277	>6295 TGCAGAGGAATCTATTGTTTACACCAATTTGCAGCTTTCCACGTAAATACTAGTACAGGTTGATGCTTCTGTTAAACACTGAAAGAAAAGGAAATC
LG01	52.439	scaffold_123	894095	>6380 TGCAGCCTTAGTTACACTGAAAGACTTTTCCTGGACCGTTTCAAACACAGATAAGCTATGCCCCCCTACTCCTCACCAAAACACCTCACCTACTGC
LG01	52.439	scaffold_1173	10575	>4739 TGCAGCCCATTTAGTTTGAACAAATTGTGTTTGTAATTGTGACAAAGAAGTTACATTTAAGGGTGACATATTAGACTACTATAGGTTCAGAATGAA
LG02	0	scaffold_304	91238	>32090 TGCAGTCAGCTGAGACTGAAGACGTCACCTGGATGATGACGAAACGTTTCTCCCACTGAAAACGTCCAGATGAACAGAATCCCAGCACAAAAATAA
LG02	0	scaffold_304	361573	>32068 TGCAGTTTAAGTGTTCTTACTGTCTTTATCTGATGGCTGCAAGAAAACGGGTAGTTCAGCAGTTTAAATGAGGTTTTTGTGGTTAACCCAATAAAG
LG02	0	scaffold_304	318327	>32066 TGCAGACATATCAGTATAAAGGAATGTGTGGAGCCAGCTGTAGACATGATAACTGGCGCCTGATATCTGTCACAGCCACCTCATAGCTCAGTGCCT
LG02	1.5	scaffold_19	1583794	>19346 TGCAGCATAAATAAAACGATAGACACCTGAATAAATGAGTAAATCATGAGTCTTATAATATAATACATAGAAAACTTAAACGTCACATTTATCTAC
LG02	2.404	scaffold_19	2552728	>19402 TGCAGCAGATTACGCTCGTCAAGGGAGCAGCATTTAAGACTGTAGCTGAGCTGAGGCCGACGCGGGATCCTTGAGTCAGAACTCGTCAGTACAGCT
LG02	2.404	scaffold_19	2812276	>19417 TGCAGAGGAATCAACTCATCTCATCGCTTGCACACAGCTCAATGTAAGCATAGCCCGCAAGCATTTCTGACATTCCTCCATCCATGGTAAACGTGT
LG02	4.948	scaffold_19	3995531	>19497 TGCAGGAGGCCGAAACTTACAGTTTACAAAAACATAAAGCCTAGGTGTCCCGTGAAGGGCTCCTTAAAACTATTAACGATTAAATAAAAATAAAAA
LG02	6.033	scaffold_19	4521696	>19535 TGCAGCTTTGTATTTCAGTTGTTTTCCATTAACTTTTATGTCAGTGCACATGGAGTCTCCACATCACTAAAATTCGGGTTTGAACAGTGTTTTGTT
LG02	6.235	scaffold_19	4670751	>19544 TGCAGTTCTGATGACATTTTAAATATTAATTTCCATCTTATTTAAACTGTTAGCTGTATAGACATTGCTCATCTGATCTACTACTTGACTATAATC
LG02	6.235	scaffold_19	4723311	>19551 TGCAGATGTGACAGATGCTCAGACTTTACAGTAGGCTACGGCATTCCTCAGATACAGTCAAGGCGAGAGTGCGTACATGTGGAAAGGAGCAGAGAC
LG02	6.831	scaffold_19	4892744	>19565 TGCAGAGGTCACTTTTTGAGCATAAATAAATATTTATACAAAACTGGACAGATGAGGCGATAACATCAGGGGAATGTCATTGTGAGATTTAGTAGA
LG02	7.228	scaffold_19	5323873	>19600 TGCAGAGACACAGCGGCAGCACACACTCATTACTCAGGTCGGTAAAACAACTGGTCATTAATTTTCCTGCAAAATGCTGGTATATGGAGGCAAAGT
LG02	7.426	scaffold_78	298492	>55365 TGCAGGGTGGGTCAGATTTAAGCCCCTGCGCGCGACCTGCCTTGTGTACGCTAATAAACGCCGTCCTCACCTGTCGACACGCAGGCTAGAGAGGTA
LG02	7.67	scaffold_78	504087	>55394 TGCAGTTCCTCTAACATCCACCAGAGGCTCCAGCAGTGAGTCAGTCCCCACAGACTCCCATGTTAAAGTTTTACAGCGGAGATAAACATGTTTACA
LG02	8.42	scaffold_78	606806	>55411 TGCAGATGGTTATATGCAGACAGATCTGTTTAGTGTAATCAGGTTTTTTTTGCTGAGGTTTCCCACGATCGCAGTGCTGCTCAGTCAGCAACGCTG
LG02	8.42	scaffold_78	1706457	>55239 TGCAGCAATTCTCCAAGTGTGTGGAGCTCTTGAATTTGAGAATATACACTGTATATGTGCATGCGTTGAGGCAGCAGCATGTTGGGTGAAGATTGA
LG02	8.406	scaffold_78	1760051	>55242 TGCAGAGTCCATAGAATAGTCGGAGTATTCTGTTATGCTGAGTGAACGGACTCTATGGCAGAACACACAGAACATGCAGGAAGTGCTCTTTATTTA
LG02	8.618	scaffold_78	2198588	>55289 TGCAGAAGTTGTGGGACGAAGGCGGCAGATAAAACGCTGCTCTTCATCTCGCTACTGTGTGGAACACGTAATTAGGTGGCTGCTGGGAGGCTCTCT
LG02	8.618	scaffold_78	2755618	>55351 TGCAGTTCACTTACTTGCTCCTCGTCTATAGAAGATTCAGGAAAAAGTGCTTGAAAGAGACTCAAAGCTAACATAGAAATTATTGATTACTTTGCT
LG02	8.618	scaffold_1634	7807	>14032 TGCAGGTGGGGCAGGTTTCTGATGACATCCCTGCAAAAGTACACTGTCATTATCTGGCCATGATTGATCTGAGATCAATGAGCTTGTAGTATTAAT
LG02	8.618	scaffold_986	8995	>60557 TGCAGAATTACTCCTGGGCTTCACTTGTTATGGATGTAGACTCATATTAGGGAATTCTATTTTGACTTAATATTTTTAGAACTCAGTGATCATTGC
LG02	8.618	scaffold_0	44723	>502 TGCAGGCAAAAGCGCATCAAATCCGATTTTTTTTGACACTATGTGACCCATATCCGATCATGGTATGACAGTGTGAACAGCACAAATCCGATATTT
LG02	8.618	scaffold_0	979842	>985 TGCAGTCCTGTTTCTAACCTTAGCACTCCATAGTCCATTACAACTCTAAGGCTTTCTTAGAAAACACATCTGCCATTTGAACAGAACGATGCCTGC
LG02	8.816	scaffold_71	634666	>53562 TGCAGCTGTCAGACTGTACAATCAGAACTGCTCCCAACAAACATAGATGTTTACATCTGCGCTGTAACTGCAATAAGTTATTCAACTGATTCACAC
LG02	9.613	scaffold_0	3782178	>425 TGCAGAATTACACACAGCAACCTTGCTTTTATGTAGGAACATAACCAAAATACAACCAGCTGAGTTGATGGACTGATGGACACAGACCGACTCAGA
LG02	9.811	scaffold_0	3943512	>439 TGCAGTCCGCCTCTTGTTGTAGAAAGAACAAACAGAAGCCTCAGATGTGGAGCTAATATGGTTTTCTTACCTGTTGAGAGTGCCTTGGGAGTGCCT
LG02	10.009	scaffold_0	4421732	>497 TGCAGATTTAGCTCAGATTTATTTATCTCTGATGTGTCATACATGATGGATGTAGAGGCATTTGTTTTCAGAACAATCTGTCTGCTTGTGACACTG
LG02	10.605	scaffold_0	4578480	>512 TGCAGAAGAAACCGTGAGACAAGAGTTTGTAGGGATTTGCATAGCTTCACTCTAAAGTGTGAAACTTCTTTTGCACTTAGATCAGTTTTTGTCAAG
LG02	10.811	scaffold_0	4877911	>535 TGCAGGCACATTGCACTTTTTGTTTTTATTGGCCATTCCGTGTTTTTGCTCCTTCTTGTTGTTTTCCTCGCCGTGTCACTATGACACCTGGTCTCG
LG02	11.003	scaffold_0	4918891	>543 TGCAGAGCTCGAGTCAGAGCGAGCACAGTTGGATGGATCGGCACAATGACCACTTGTCTGCAATCTCCTTTGCTTGGAATTGGAGGCAAACTTTCT
LG02	11.8	scaffold_0	5476718	>608 TGCAGTCATTACTTTGAAGGCCAGCGTGAGAGTCTCTGCCTTATTAGTCTCCTCTGCTTTGTGTTTCACCGTGTCTCGACTATGTGTGTAACAATG
LG02	12.017	scaffold_0	5578693	>621 TGCAGAGCGCATGACAAGCAGCTTTCTCATGTATGCATTTGATCTTTTTGAATAATAAATCTCACAAATGCAAAATGTGAAATAGCAGAAATATGG
LG02	14.456	scaffold_0	7001444	>734 TGCAGCTTAGAGCTGATGATGATTTCAATAAACGTGTTCTTGAAGGTTGAACCTGAAGTAGCAGCAGCAGCATGGGCGCACTCCGTAAATCTGTTC
LG02	14.67	scaffold_0	7175415	>750 TGCAGATGGATTGTGGGCAGTCTTATTCTGGGCGCACATGGTGCACTCACCGATGTACTCCCAGAAGTCTCTAGATTAGGCCATAAGTGCCACTGC
LG02	18.889	scaffold_0	8108384	>823 TGCAGGCTCTCTTGTGTCACTCAGCATTTGGATAGCACATTTTTCAGCGAGAAGTCTGCCGTAAATTGCGGCATCATCCGAGCAAGGACAGCTCCC
LG02	19.756	scaffold_0	8429662	>859 TGCAGGAAGAGATCTGCTACTTGAGGCGAGGACAGGTTGCAGAGCAGGCTGAGCAGGTGTTTGTGTGCTTTGCATTATTCTACACATGTAAAAATA
LG02	19.756	scaffold_0	8441204	>860 TGCAGTTTTGTTTGTGGGGACAAAAGAGCTCCATGATGGCACATGCCACAGTAGAACTTTCTGTCCAATTCTGGTCCAACTCTGGAGGAGGAGTAT
LG02	21.015	scaffold_0	9231638	>949 TGCAGCTTAATAAAGCTTCACCACATCTAACCCTACCTAACTCTACCTATCATACTCTACCTAATCAAAGCTTATATTAACCCTTACCAAATATAT
LG02	22.633	scaffold_0	10045408	>5 TGCAGTCTAATTTATAAATGCAGACAGATGCCAACATGCTGCCATCAGTCTGATTATGTTCCTATAGTACAGGAAGGCCACTGAGTATCAATGTCA
LG02	26.623	scaffold_0	11148879	>116 TGCAGACCAGGGAGGCTCTCGAGCAGGTATACTTAGCAACCATATCGGCATGGGATGCGGTTAGAACTTGTCCTACATTTGACTGGCCAGATTTAT
LG02	28.335	scaffold_0	12280849	>194 TGCAGGTGGATGGGGGTCTTATGTGGAACTGCTGCTGCTGGTTGTGGATGCCTGCCAACGAGATGAAAATTAGACAAATTTCAAAAAAAGAACAAG
LG02	28.342	scaffold_0	12327624	>195 TGCAGGCAGCGCATGACCCCGATGTTGGTCAGTTTTCTGTCCAAGAGTATAAGCTCAGTCCCAATAATCACTTTCGATTAGAAGTTAAAGATCGCG
LG02	31.406	scaffold_7	6537728	>56092 TGCAGCTGGTANNNAATGGAATATTTCATGATGCACTACAAACATTTATTGTGAACATTACCAGCAAGTGCTGTGTGGCTTTCTCTTTCAAAAGGT
LG02	33.436	scaffold_7	5943129	>56037 TGCAGCCAGATGCTGCTTCGTTTACGGATGTCAGGCATATTTATGTGTTTTTGCGATGCACTCGCACAGCCCTCCTCACCGCTGTCTACTGTCTCA
LG02	36.703	scaffold_7	5227643	>56002 TGCAGTACACGATCTACACAGGCCAAACAAACTTCATCAGTGAGTAACACACACTCAATAGAGGGGAAGAGTAAAGAACAAGGCAGAGCAAACTCA
LG02	36.703	scaffold_7	5189009	>55996 TGCAGTGTAACTATGATGTAGATTTTATGCAGAACTATGGATTTACTTTTAATGTCAGTTTCTATTATGGACCACATTGCTCGCAAGTTTGTTTAT
LG02	38.309	scaffold_7	4933550	>55985 TGCAGACATCCATTTTAAATCTAGTTCCCTTCATTTGGCCTTCTGCCTGATTGAAAAGTCCAAAATTCAGATGTTGTAGCTCTGAAATGTTTAATG
LG02	38.309	scaffold_7	4882614	>55980 TGCAGATTACAATCAGCTGCTTACCTAGGCTAAAAAAANTGAATCTAAAAAACATTATTACAACTAAGGAGAGTGGAATATTTCTTATGAATAAGA
LG02	40.541	scaffold_7	4732314	>55963 TGCAGCAACTGTGTGACGTCATCTCTGAGCAGTGTTTCCAACACCTTGTTCACGCTATGCTCCCAAGAATGAAAGCAAGGGTTCAATCCAGTGCTT
LG02	47.319	scaffold_7	4032258	>55901 TGCAGCAGCTTTGTGATGCTATCATGTCATTATGGGAACAAAACAGTAATTTAAGTGAGTGAATGTGGCATAGTCATTATGGCCAGGGGAGCTGCT
LG02	60.257	scaffold_7	574830	>56028 TGCAGGTTTATGATCACTCTACATGTAAAGGAAATGGATCCATGTGCTGTCTTCTTCACCAAACTTCCCATGCTGCTTTTTCAAATGCAGCATTTC
LG02	60.257	scaffold_7	512141	>55993 TGCAGTCAGAGCGATGAATGAGTTCTGCCTCAAACCAAGGTAACTCCTCGTCCTCAGTTGTTTAACATTCAATGTTTGATTTATACAACAGCACCA
LG03	0	scaffold_432	36594	>41376 TGCAGTTATCTCTTTATTTATACGATACGTTTAAAAAATGCCCGACATCCTCACTTCCTGTAATCTGTTGGCTACAACAACCATTAACGACATGAA
LG03	0.541	scaffold_511	77341	>45899 TGCAGTGACTCGTCCTACATGTTTACCTGAGCTGTAACCTGACACCAATAAAGGATGCTAGTACGACGCTACCCGAACCAACTAAACAGTGTTTGT
LG03	0.804	scaffold_513	27188	>45932 TGCAGCAGGAGGCAGAGGGCGTCGTCATCCTCGGCTCCTAACATGTCAGGGGTCACCAATGTGGAGGTAAACACAGACGAGACGAGAGCTCTCACA
LG03	1.002	scaffold_513	40949	>45934 TGCAGCTGTGGCTTAATAGTTGGGTAATAGTGGGACAGCAAGGACAACAGGATTTCACAACAGTCAGGTCCCTGTTCTGTGGAACCAGGGTTCAGG
LG03	3.7	scaffold_392	252836	>38488 TGCAGATTTTAAACACTGACACACACACAGTTACTGTCCCTCCATTTAGAAAGGCAGAGGTGCACGTGGCTTCTACATTCAACACAGACGCTCTCA
LG03	3.912	scaffold_392	77387	>38505 TGCAGCTAGACCTGGATTTGGACCGCGACCTGGGGGACGATGAGAGCTTCGATGTGGAAGACTGTAAGATATGGCTTCACTGCTGTTGACCACAAC
LG03	4.11	scaffold_113	1638036	>4159 TGCAGTATTCTCCTGAACTATAGATATGGCCACTTAGACAATACATACACATAAGCGTTGATATAGGAGGAAAAGAAGCCAAAACTGGAAGCCAAG
LG03	4.11	scaffold_113	2135463	>4189 TGCAGTAGCTGGATTTTGTAAGGGTGCCGTTTGTGAGAAGCTAATATCCGCCGAAGGGATGTTCAACTAATGCCACTCTCCAGTGAGATGCGGAGA
LG03	4.11	scaffold_561	155023	>47672 TGCAGGTCATGTGCTGGCCGTTAATAACAGCTTTGATAACATCTTTTTTCACTGAAACGTCAACACACAGACCAAAAATACGGTCTTCTGTGTGTC
LG03	4.11	scaffold_561	12028	>47668 TGCAGTAGTTGAAAGAGTTCATTCTCAGAGTTTCCATTGTGTGTTGTCAAGACTCATCTAGGCTAGTGAGACAAGAAGGTGATATTTCACCTAGGT
LG03	5.31	scaffold_734	61838	>53883 TGCAGAATATTTTTTATAAAATCCCAGGAAAATCACCTTCATGTTTTTCTTTGTTTTATCCTCAGCTCATCTGCTGTGATGCTCACACCTTTGATA
LG03	5.31	scaffold_259	252312	>26965 TGCAGGTCAGCAAGGCAAACTGTTATGAGAACAAAAAGGCCTGTTTGTCTCGTTTCACCCATATTTACACCAAAACATTACAGTCAGGTGGTGACT
LG03	5.508	scaffold_259	378983	>26976 TGCAGCATCACTCTGGATCTGTTTCTAAGTGTGTGTGTGTGTTTGTGCGTATTTAAACTCTCGATTTAACTAACATCCTGCCTGAGGTATGACTCA
LG03	5.508	scaffold_259	420341	>26980 TGCAGCACAGGGGCCAAGTGTTCATCCAGCAACGGCAAATTGGTGTGTGTGTGTGTGCAGCACAGAGAGAAAATCTGCGTGCATTTATATCAGAGA
LG03	6.486	scaffold_212	132762	>21910 TGCAGCGAGCTAGGCTGTGTTGGTGTTTCTTCATCCCTCTGACCAGGCTCCACTACCTGATCCTGCCCCACGCCCTCCTCACTCATCCTCAGCCTC
LG03	6.704	scaffold_212	182590	>21915 TGCAGTCTGTTATTAGGCCTACCCACTGCCAGGCCTGCTAACTCATACTGGCATCGGTGCCCACGCCTGGCAGTGCACACAAATCGGTCAGATACA
LG03	6.704	scaffold_212	496850	>21941 TGCAGTAGCTGGAGTTTGTAAGGGTGTCATTTGTGAGGAGCTAATATCCGCCGAAGGGATGTTCGACTGATGCCACTCTCCAGTGACATGCGGCGA
LG03	6.902	scaffold_212	627738	>21954 TGCAGTGTACTCGGTTCATTTCCTACTAGGCCCCATTGTTGTATGCTTTAGCTCTGTTTTTCCTTTAATAGAGGAAAAGGGCAAGTCTGGACAGAC
LG03	7.699	scaffold_330	415843	>34223 TGCAGCACAGTGCAGCACAGGGCTAAAGCCCATTAACACAGTCAGGTGACTGAAGTGCAGGCAGCTAATGGTCAATGGGCAGAGTGACGCAACCTC
LG03	7.699	scaffold_330	360509	>34218 TGCAGCTGCTCTTCAATTAGCTGTATTTGAGCAGATTTTGAAGGTAGCAAGCGGGTTATGTTCATCTTAAAACATCTGTGTTTTTCTTTTAAGTGT
LG03	7.907	scaffold_330	326708	>34215 TGCAGCCTGACACCCGTAAACTGCTTCGTTTACGGGTGTCAGGCATATTTATGTGTTTTTGCGATGCACTCGCGCAGCCCTCCTCACCGCTGCCTA
LG03	11.975	scaffold_210	367361	>21737 TGCAGGCTGTTGTGTTGAAATGCACCTGAAAAACACCTATTTTACAGTCTGCAATCAATGCCCTCATCATGTGAGCTACAACTCAACTAAACAAGT
LG03	14.834	scaffold_210	607884	>21753 TGCAGCAAAATGCAATGATCACTCATATTTAAAACCCTTTCATAGAAGAGGAAGTGANTTTTTGTTCATAAAGCAACGTAGTAGCAGAGCCATTTG
LG03	15.701	scaffold_210	829669	>21773 TGCAGCTTCACGTGTTTGTACACAGTGAGTCATTGATCTGAGGTCAGGTTTAAGGCCATTTTTATTTGACTACATGTTTTTAGGTACTTGTCGCTT
LG03	16.706	scaffold_210	1009247	>21708 TGCAGCTCTCTGCAAACGACACTTTGATCCTCTCCCAGCCTGTGTGTACACCCTTACCGCTCAGGTACCTTGGCCTACTCAATAAATGCATAACAA
LG03	19.349	scaffold_125	63096	>6704 TGCAGACTCGTTGAGCTGGCTCACATCAGAGCAGACGCTGATATCCACGTTTGTTTTTCTCTCTAATGTTTAAGGATGACTGATTTCTCAGCACTT
LG03	20.351	scaffold_125	373314	>6678 TGCAGAGGGGACCATTTCATATGCAGAGATGTACTCGCGCTGTGCTGAAACAGAGACAGAGAGACAGACTGACACCATCCCAGTGCTCCGAGCTGA
LG03	20.549	scaffold_125	439533	>6682 TGCAGTCTTTGTAAGGACTAGAGATATTCCCACATAATGGATATCATCTGATTTGTACAAGGCACAATAATGGAAAAGAATGCTTTAATACTGAGT
LG03	20.949	scaffold_125	565903	>6695 TGCAGTCTATTTTCAGTTCCATCCTAATTATCAAGATGGACCCAGGCTGGCATATGGCACATATCAGTATGCTTTGCATGTCATAATCTCCCACTG
LG03	21.477	scaffold_125	665676	>6708 TGCAGCCATCTGTAAAACACGGTGGAGACACTGTCGTGGTTTCTGGCTCTATTTCAGTCAGTGTTGTTGGACAAAATTGATGAGGTTTTGAATGTA
LG03	21.744	scaffold_125	696755	>6710 TGCAGTCATGAAACCATTGATATCATCTGACAACAATTCAACAAGAAGTCTTAGCCCAGAAGTTATCAAACTAGCCGATGGCTTTCCAAACAGGTC
LG03	23.389	scaffold_125	1236193	>6585 TGCAGAGAGTAAAATTAACAGTAACAGTATTTTGTCTACGTCCGCCATTTCACCGAAACAATAACATGGTGCACAGTGTGACGTCAAAAAGGGCGC
LG03	24.47	scaffold_125	1343055	>6599 TGCAGCAGTCGTAATGACTGACATCCAATTAAAACACTGTTAAGGAAGCTGTAGTGATTACTGTCTCTGGAGCTCATCGATTGCTGATGGGCGCAG
LG03	26.009	scaffold_125	1585744	>6623 TGCAGCACTCTGTAATATAGCTTTTTGACAACTGTGGGAGTGCGTGTTGGGTCAGTGCTAGTAAATGGCAAAACAAAAGGAAAAGACTAGAAGATT
LG03	30.858	scaffold_270	314961	>28489 TGCAGCTGTTCGTGTGTCGAGACTGTGCTCAAATGTCCCAGGAATGGGTGGACCAAAGACCGACTTTCCAGTGTCATTATTTTTTTGTTTAGGATT
LG03	32.758	scaffold_253	216281	>26600 TGCAGTCTATCCATTTTATTTATGCAGAGCAAATTCAAAACAATGTTCATCTAAAGCTCGTCAAATGCCATTATGGACAGAAATCCAACAATCCAA
LG03	38.833	scaffold_150	574812	>12156 TGCAGTGGTGGTTTGGATGGTCGATGGGCATACAAAGTGCAGATATTCTTAGTGTCATGTGTGCTAAGGTTGAGGAAGGTCTTTCCTGTTTCTTTT
LG03	47.292	scaffold_593	53873	>48813 TGCAGCACAAAGAGCCGCTGTTAGCAGCAGCAGCGGTGCCAGAGGGCAGCGTGTCCAACAAAGGCGACTCCAAACGCTCCCAATTCACTTTCTCTC
LG03	47.292	scaffold_5706	1118	>48071 TGCAGCGCTGCGAGCTATTTTTAGACGGTGTGTGAACATGCAAATGAGCAGGTGGCAGGAAGGAGAACGGAGTTTGTTTTTTTTCACTTCCTGCCC
LG03	47.726	scaffold_229	237953	>23879 TGCAGCATATAGTTAATGTAGATTTGTTGTCCCATTATGCTCTCATCCGTAATGGGAATATCCAGTTCTCCAGGCTGTTTGACTAGACTGAGATCT
LG03	49.712	scaffold_369	131719	>36758 TGCAGCCGCTGTTTGGTATGAAGCGGGTGAGGAGGACAGAGAGCAGCTGTTGTCGGTGCCCGTGTCTCAACAGTAAAACAGTTAGCAGGGGGGCTC
LG03	51.945	scaffold_426	245229	>40991 TGCAGGCTTTCGCCAGATGACTTCAAATGAAGATATTTACCCTAGCAGTGATGCAATTTCACCGTTCCATTCTGGGTATCTGTGGAAAAACACAGA
LG03	52.143	scaffold_800	49167	>56157 TGCAGTTCTGTAGGGAGGGCTCTGGAGGAATTTAAGACCTCTGTAACTGTGGCTGCTCACAAAAAGGTCACTTTTGAACTCACATATGAGGAACTG
LG03	54.181	scaffold_1650	9221	>14234 TGCAGGGAGGAAGGACCTGTGGAAATCCTCCTTCGTGCCGATAAACTGATGCTCCAACATACAACACTGTAAAAAATGACAGATGCCACCACAGAG
LG03	56.436	scaffold_810	57256	>56389 TGCAGATCGGTGTTCCCAGCCCAAGGTCGACGAGCTTCATGGCAAGTTTCGAGGGGATGACAGCGCACACTGTGCTTTGAGGTAGCAGTCAAGAAA
LG04	0	scaffold_566	25522	>47721 TGCAGCGGAGTTTAGGCCCAGACACGGCTAGTGACGTCAGACTGAACAACCGCATAGCATTGTATAAGTTGCAAACACACACTAAGCTAAAACGCA
LG04	0	scaffold_431	14012	>41343 TGCAGATATGTATTTCTGTACTGATCTCTTGTCAGTGTCACAGGGTCAGCTTCCTGTTTTAACAGAAAACTGTGTCTGGTGAAATATGTATAACAT
LG04	0	scaffold_258	721564	>26943 TGCAGATTTGCCAGGATGTAAAATCTCCCGTCTCATCTCGTGCTCCACTGGATTAAGATCTGGGGACTGTTCAAACTGGTCTCTTTAACAGGTTCA
LG04	0.397	scaffold_294	392500	>30576 TGCAGACATGAATCTGTGAATCTGGATCTGTGTGCCAATTGAACTTGGAGGAAGCTGTCAGGACACAGTGACAGCTGGAAACTGGCACCACAGTTG
LG04	0.595	scaffold_192	322522	>18590 TGCAGCTGAAAGACAAGGCCAAAGATGTGGGATAGTTGGTGTATTCAGGTAGAAATCAATCAATTATATACACAAAAAAAAGCTAGGGGGAAATGN
LG04	0.595	scaffold_289	349046	>29989 TGCAGAAATACTTTAATTTTATTTCATTCATTTTTCTCCATGTCAGAAACTGACGGAACAGACTGAAATATGTTTAAAACTTTTGGACTGATTATC
LG04	1.998	scaffold_80	1625247	>56234 TGCAGACAGGGCTTCCCCAACCGCATCGTCTTCCAGGAGTTCAGACAGAGGTAAGACTATAAATGTTCCCACTGGGTTGTTTTTTTTTGTTTTTNN
LG04	1.998	scaffold_80	1405561	>56215 TGCAGCTGCCAGGTTTTAACAGAAGTCATTACTTCACAGACAAAATGGGCATCCAGTCCATATACCGAGAGTGCATGAAAACATGCTAGCAAGGAT
LG04	6.33	scaffold_263	573465	>27522 TGCAGCCTGATTGACAAATCTCCTTCGTGTCGTGTCTCCTGCGCTTGCCAAATTCATTATGTTTGGTTTTGATAACCATCACATCCAATAGAAAAA
LG04	6.33	scaffold_263	679171	>27535 TGCAGCTCCAAACCATGACGGAGCCTCCACCATGCTTTAGATGGCTGGAGACACTCAGTGTTCTACATCTCTCCCGACCTCCTCTTCCGTACATAC
LG04	8.423	scaffold_131	257260	>8249 TGCAGTTTCTCTTTCAGGAGGCTTTGGCAGCTTGAGCACTCGCTGACACAGATTTCTGACATGAGTTGCATCACATACGTTATTTTTTAATGCGAA
LG04	9.043	scaffold_131	544223	>8287 TGCAGCACTCGGGGTTGTAAAACTATTAAGTTTATGGTGAACCTTTTCTACTACCTGAAGTAGAATTCTGTTGATATGCAATATCAATCATACTAC
LG04	9.864	scaffold_131	1104708	>8192 TGCAGGGAGCCACTTGCATATAAGCACACACCTATGTGCACGAATACAAGTGTTTGCATGCATAACAATACAAAAACGGGCATGTTCTTACATCCA
LG04	10.933	scaffold_260	233141	>27305 TGCAGATTTGTCGGCTGCATGTCATTGATGTGAGTCTCCCCTTCCACCACATCCCAAAGGTGCTCGGTTGGATTGAGATCTGGTGATTGTGGAGGC
LG04	11.131	scaffold_260	156758	>27300 TGCAGCATTTAGATGTGACTTTTAATACTTATAAGGATGAATTTGCTCAGCGTTAACATTCCTGTTTTCACTAAAACCATATTGGCTTTTAGACTC
LG04	12.137	scaffold_320	562632	>33235 TGCAGTGTCTCTGGTAGATTGAGTACCAAGATATATAAATCTGCTGAAGGTATCAGTTTTACATAGACTCCTCCTACAAAGTAAACTCAGCAGTAT
LG04	12.137	scaffold_320	358511	>33222 TGCAGATGAACAGCCTGAAGACTGAAGATTCTGCTGTTTATTATTGTGCTCGATACACACAGTGACAGAAGTTGCTAAGCAGCTGTACAAAATCCT
LG04	12.137	scaffold_320	55454	>33233 TGCAGAGAATAGTGGACTGACAGAGTTTAACAAGATGGACTCTAAGACAGTGCTGCTAATTCTGACTCTCTACTGTGCAGGTTAAACTCTACTAAA
LG04	12.137	scaffold_320	250771	>33221 TGCAGAGGGGTTGACAGAGACAATTGTTCACACAGTTTAACATGATGGCCATAAAAACAGGAATGCTTCTTTTTATTGCTTTATGGGCAGGTGAGA
LG04	12.534	scaffold_58	634639	>48746 TGCAGGATAGAGGGAAAGGACAAGAGAATTAAAGAGGAGAGAGCAGGATGAGAGAAATGAGAGAGGATTGGGAAATAGGGGATTGTTAAAGGGAGA
LG04	13.25	scaffold_58	958826	>48770 TGCAGCAATAGCTATAGCAAGAACAGACAAATGACATTAGAGTTTAAAAAATAAAAATCGACACATACCATCAGGGTAGCCAACATGGCAAATGCA
LG04	13.728	scaffold_58	1182988	>48526 TGCAGCTTTGACACAGTTACACCACCCGCTAGAACATGAATCACCAAGAGCGATGACCCTTAAATACTGCAAGATGTGTAGTTATTATGGCGTAAT
LG04	13.927	scaffold_58	1198344	>48528 TGCAGCGCACAGTAGAAATCGTTGAGTTTTGATCCATTACAGCTGATTTTAGGGATCCTGCTGAATCCACTTTATCCCCTCATTGTGCTCATTTTC
LG04	15.25	scaffold_58	1633822	>48573 TGCAGGACTCCTGAGGTCCCCAAGATAACTGCACATTACCCACCTGCAACACAGAAGCACTTCTGACTGTCACAAGCCAGCCTGTGGCTACACCCA
LG04	15.925	scaffold_58	2180137	>48598 TGCAGTCTCGGCTCACACCAGGCCAATTAGCTTCTATCAGCCCACTCCTGTTGGCTCAATAATACCGAGCTGGTAAGGTGGGCTTCTATTAAGTGA
LG04	15.925	scaffold_58	2273157	>48614 TGCAGAACAACACAATGGCATGTGGTGAGTGTGAAGATGGTCCAGGTTTCCTCCTCCTGCGCGTCCCCTTTTCCTCTTTTTTGTCTGAAGAAGTCA
LG04	15.925	scaffold_58	2373899	>48630 TGCAGTATAATCTAACCTCTTCTACACCTGCTCTTAAATGACAGATAACATAATGTGCTTTTTAAAAGTCAGAAAAGTGCTGTCAGGAGTGTCGTG
LG04	16.324	scaffold_58	2424806	>48633 TGCAGTTTTGATACCTCGGACAACAGATGTTTTGAGACATTAGTATAAAGAATATGATTTTTGTTTGGAAGGTATAGGGTGAAATACTGCTTGTTT
LG04	16.523	scaffold_58	2522968	>48647 TGCAGCAAATGACCCGCAAAATGTTCCAAATCCCCCCAAAAACACAGCGCAGATGAAAAGAACCCGTCAGTCTGTGAGAGCTTCTCTCATCAATCT
LG04	16.722	scaffold_58	2682027	>48663 TGCAGAACTGAGATAAGACCAGAGTTCATGATTTAACAATAAGAAAGAGCTTGGGCATCAATGTCAACCACAGGAGGGTATCAAGGTGTAAATCAC
LG04	17.734	scaffold_58	3036601	>48691 TGCAGATTTCTGGCCTTCACATCCATGATGTGAGTCTTCTCTTCCACCACATCCCAAAGATCCTCTACTGGATTGAGATCTGGGTACTGTGGAGGT
LG04	18.137	scaffold_58	3244807	>48710 TGCAGTTCCTTAAATCACCGCTTGAGGCTCTAAGAGCGAACCAGTCCCCATAAAGACCAATCAAAATGTCCAGCTTCACCGAAGTGAAAATAGAGT
LG04	18.669	scaffold_141	1460902	>10506 TGCAGCAGAGGGTGATCCGCTTCCTGCTGGACCAGAGCAAAAAGGAGCCAGAGAAGTACAGCAAGTTCTTTGAGGACTACGGCCTGTTCATGAGGG
LG04	18.932	scaffold_141	1268844	>10477 TGCAGATTTAGACATCAGTGCTCTTTCCTTCTCGAGCTCTTTTGCACAGATAATGAAACACTGGCCTTGATTTTGTAAAAGAAAAAAAACCCCCAG
LG04	22.119	scaffold_141	156866	>10515 TGCAGATGGGCTTTAATGGATGCCAAATGGGAGGTTTAGTGCCTCACTATTGGCCTGTTGGAGTCTCTTTTTAACACCATCATATTAAATGACTTG
LG04	22.724	scaffold_157	1033515	>13055 TGCAGCACTGTATAATCTCTATATCTACCAGCATGAAGAGCAGGTGCAGGCTTTTAGCATATAAATGACAAACTTTTACAGTTTTAACAACTGTCA
LG04	24.611	scaffold_257	732321	>26878 TGCAGAGGCTGAACAGGACAAGCCTAAACCCAAAGAGAAGATTCTCTTTGTCAGGTTTGTTCAGCATTATTTTTTAAGTTAAAAGTATCTGTAGAT
LG04	25.012	scaffold_257	474694	>26864 TGCAGACACACATACAGACTTTTACTCTCACACTACTGAGTTATACGGCTCTCATTCAGCTTTCTGATTCAGCTGAAACATAGCCCAAGGGGAAAT
LG04	25.408	scaffold_257	111932	>26847 TGCAGCTTAAGGGATCATGGTGGCAGCTGTAACACAACAGGACGACAGGAGTCACAGCTCCTGTCAGCCATGCGCTCAGACTCCATCCTATTCTTT
LG04	25.805	scaffold_17	282622	>16424 NNCAGCAGGACAATTATCCAAACCAAACCAGCAAGTCAACCTCTGAATGGCTTAAGAAAAACAAAACAAAGACTTTGGAGTGGCCTAGTCAAAGTC
LG04	28.493	scaffold_17	961150	>16642 TGCAGTAGTTTTTCTCCACATGACAACCCTGTACTCGTTCACGTGCCCTAAGCAACATAACGCCCCTCCGATTGACTTCCTCTCATGTTGTCTTCT
LG04	30.12	scaffold_17	1286606	>16324 TGCAGCTGCACGCGGGAGTTGTTGAACTCAAAGTATACTGTTTTTATAAGCAGTTTTTCGTCTTTTTTCTTTCGGCCACCACTGAGAAAAATTTCC
LG04	35.511	scaffold_17	3094760	>16445 TGCAGGTGGCTAGCCTGACTTAAGCTGAAACTAGTTTATACTGCTGCAAAGAAATAAATGCATAGTATTGTCCCAGCTTCAATTCAATTAACGATG
LG04	47.628	scaffold_17	5203089	>16598 TGCAGAGAAACTGTTGTGGATTTCAGAGGGCGGCTCTAAGGTGGCTCGTACATCAGATGCAGTGTGCCCTTATCCCCAGAGACCTGAGAGATACGA
LG04	47.628	scaffold_17	5377722	>16605 TGCAGAGCTAATTATTACATTGATTTGGGTTTTTTTTAATACACTAACATCGTTGTGTCGTTATTCTGAGACGTGTAATTTTTTCTGAATTATTNN
LG04	48.812	scaffold_94	1800153	>59797 TGCAGGTACACAGTGGACGGTCCGTGAACGTCTCGCTTGCTGCGGTTCTCTTTGGTTTTCACTCTGCGCAGCGGCTCCTTCTGCTTGGCTTTCTTC
LG04	52.534	scaffold_94	381652	>59901 TGCAGACCCTCCTTACAAACCTCAAACAGTTCCTGGAGAACAAACCAGCACCATTCTCTGAGATTACACTCACGATTCTTTTAAACTGTCTTCGAA
LG04	52.732	scaffold_201	96443	>20644 TGCAGATCCTTTATGGTGGCGTAGTAGGCAGAGTAGTCGTTCCCCTCTACTTTGGTCTTCTTCTCAAGGAACTCCTTGATCTTCAGCTCCAGGTTG
LG04	52.732	scaffold_201	932055	>20634 TGCAGACATCCTAAAATGACACAAATCTGTTATTTGCGGTTGAATCCCTCCGTGAGTCAGTTTTCTTAAAATGTGCCAGGAAATCCTTAAAGACGT
LG05	0	scaffold_104	1172662	>1856 TGCAGCTGACAAATAAAGGCTCTCTCATCTCATCTCAGCTCAGCTCTCACCGCCATCTTTAAACCTTCCCTTTCATCTCCACCCTACCTGCTCTCT
LG05	0.2	scaffold_674	43707	>51795 TGCAGTACACTTGTTTTCTTGTATGATACATTTTTTACAGAATAATATAATAATGGTCAGCGCAAATGCTTGGTTGGATTCTACTCTGACAGATCT
LG05	0.2	scaffold_104	2225810	>2064 TGCAGCAGCATCACTTTGATGCTAAAGAACCAGAAATTTAATGCATGTTTTTGAGCAGTAATATGTGTAAAAACCTTTTTATGTACTTACACATCA
LG05	0.2	scaffold_104	1494491	>1924 TGCAGCCGTCTCATGCTTCGCCTGTGGACGCGCTGCTCCTCTTTGAAGTTCAGCGAGGGATTTGGGAAGCCGTCTGCAAACTCCTCGAGTCATGAT
LG05	0.2	scaffold_104	961288	>2252 TGCAGGATCTCGTTCATCCCTCAGTTTAAACTGTTCCATTTTTGCTCATTTCTTTCTCTGAAAGTTGGCAGCGAGCTAACTGTAGTTACCCACATA
LG05	0.2	scaffold_104	494908	>2152 TGCAGGCTTACTTGGACTCTTTGTGTTCATTTTATATGTAGTTTTTGTCCCTCTTTGCACGTTTGCTCTTTGTGTTCTTTTCCTTTCTTTCTGTTG
LG05	0.2	scaffold_104	475173	>2149 TGCAGAATGAAAATGGTGTCGTGTCTGGAAGTAAATGTTTTCTTTGGTCTCCTTCGCTGTGATATGGACGCTGAGGGCAGGTAAAGACCCAGGTGT
LG05	0.2	scaffold_104	458286	>2144 TGCAGCCCTAATGAACTGTTTGCTCAGCTTGCACTTTTTCCTGGTGTTAGAGGAAAAGTGGGGCAGAGCCATTACTCACCGCTGCTCAGAAGAATC
LG05	0.2	scaffold_104	399287	>2132 TGCAGTGAAAACACGATCCTGTGGCGTTATTACAGCTTCTGGTATTGAAGCTGCGCAGGGCTCGTTGTCCATCATTACAGCAGGATGCTCCGCTTC
LG05	0.398	scaffold_104	345740	>2109 TGCAGGTTTAAGCTTTTTGTTCCATTAACAAGGAAAAATAAAACATCACAGATAAAACACAACGTCTACACAACACTATCTGTGTGTGTGTGTCTG
LG05	0.398	scaffold_104	322398	>2101 TGCAGCGTAACGAGGGGCGGGGTGAGTCAGGTTTAAGGGCATCAGACCCATTACACCAGAGGGCACGCCGCGAGGAGCAGGAAGAGACGGGGTGAT
LG05	0.994	scaffold_95	2404306	>60175 TGCAGCTTTGCCTCTGCCAGCCATACACATCAACAAACAACTCCAAACACAGGACTCTACACAGATTTTAAGCTGGCGAGGCGTGATGCAATGGTG
LG05	2.805	scaffold_95	1716548	>60109 TGCAGTCAATGTGAGATTTTTACATTTTTGGGGGACAAAAAACTAAATTATGCATTGGCAGGTGGACACTGAGGACATTTTTATTCCACATTGACT
LG05	3.003	scaffold_95	1614185	>60098 TGCAGCGCTATGTACATATGGACAGTATTAACATAGGGAAAAACATATATATATAAAATGTACAATATACAAGCCGTAAGTAATATGTAATAAATA
LG05	3.202	scaffold_95	1563575	>60092 TGCAGATTCATTCAAATACAGCAAGCACTCGTGTTCAAATCAGCCACAGCAGAAGTGACGCAGCCCAGGAAGAACCTTCCAATGCAGACTGAGAAT
LG05	4.606	scaffold_95	1103801	>60053 TGCAGCCCTTAAGAGTGGCCGAGGTCATTGCTGCGAGTTTACCAGCGTTTTCTGCCCTAGAATGTCAAATCAGATGAGAAGACGCTCTAATTATAA
LG05	5.005	scaffold_95	1025157	>60041 TGCAGAGTCGCAGCGTGGAGCTTTGTTTCCCTTTCATGAGTGCAGATCTGTCTTCATCATTACACAGGAGCTGGTTTCCTGCTGCCAGTCATGGCA
LG05	6.003	scaffold_95	612855	>60188 TGCAGAATTATGCATGCCTGCCAGTTAAAGTCAAACACAAAATGGTGCTTACAAGTATGGCAGTCAGTTTGGATCCAAACTACTGTTCACAACCAG
LG05	9.907	scaffold_33	4330024	>34771 TGCAGAAACTAATCACTTGAGCATAAGAAAAATGGAATTTTGCCTCAAATACTTGTTGTGACAATTCATAGAAAACTTGTAAGGCATGTTGGTCCA
LG05	9.907	scaffold_33	4324062	>34770 TGCAGCATCCAGCAGAATACACTGGTTTGTTCACGTTAAGAATATGCCTGACAACCACATTTAAATTGCGTTAGAGCTTGATAATGCTTATTATGC
LG05	10.303	scaffold_33	4205052	>34761 TGCAGAATGCCATGGTAAGACAGTACGGTGACTTTTTATCAATAAGCACTGAAAGCAGTTTCTGTTCATTTCATTTCATTTATTTATTTATTTCAC
LG05	10.501	scaffold_33	3943479	>34741 TGCAGAATGAAAGTACACCCACTGTCATTATCAAATATAAGCTGGAACCAAAGCAGAGGGCAAAAATCAATTCAGCTCAACTACCTTTCACCCCTT
LG05	12.933	scaffold_33	2702912	>34664 TGCAGACTACCACAGCCTAAAGCCACCCTGCCAAATCGGGGACCATGTCTGGAGCCTACGATGAGTCCGCCAGTCTGGAGGAGACTACAGACAGTT
LG05	13.131	scaffold_33	2519978	>34655 TGCAGCAGCTGGCCCGTCGTCCTTTGGGAACCTTGGCTATGCTGAACCACAAACTGCTGCTGCTGCTTGTGTTGCTGAACCAGAGAATGCGGCTGA
LG05	14.335	scaffold_33	1911542	>34624 TGCAGTCAAAACCACCTCCTCTAAGCCTCAGTTTACATCTAAAAACAACAAACCAGGATACAAAGACAACCAGAAAGCAGTTTTTCGCCCAACATC
LG05	15.678	scaffold_33	1426296	>34603 TGCAGGACCTGTTTCTGCAAGATGCCAGCATGCAGTTTCGATTCTGTGGACAACAGTGTGATAGGAACGCAGAGAGAAGGGAAAGCAGGAGGGGTT
LG05	17.945	scaffold_33	435486	>34773 TGCAGATTTGTCAGCTGTTCATCCATGATGTGAATCGTCTGTTCCATCTTATGCCAAAGGTGCTCATTTGGACTGTGGAGGCCATTTGAATACTGA
LG05	19.182	scaffold_33	133038	>34599 TGCAGCCATTTTGGCTTTGGAACCACAAGTTATCATATTTGGGCATGCTTGGTTACCAAACTGCCTTCATACATTTTATGATTACAACACAGAGAC
LG05	19.98	scaffold_245	79425	>25890 TGCAGACACAGAAGAGTGGAGAAATGTCAAACAGAGAGAAGCAACACAGAAACAGCAAACATCTGTCAAGTGTGGGTTTTCATGGGGCTAGACTAA
LG05	20.377	scaffold_245	251065	>25837 TGCAGGCCAGTGGACACTCTTATAGTGACACATCTTGGACAGGGAGGAACGCTGGTTTGAGCGGGGAGTCAAAGAGGCCATTTACTTGAAAAGGGA
LG05	21.578	scaffold_11	1303673	>5322 TGCAGCAGTGGCCTCCGACCTCATGGCAGCGCCAACAAGCACACCATGCTGCCAGTCAAAAGCTTCATACACAAGGGGAACACCTGAAAATAAGCA
LG05	21.775	scaffold_171	1291935	>15395 TGCAGTCAGCTGAGATTGAAGAAGTCACTTGGATGAGTGACGAAAGGTTTCTCCCATAAAACGCTACGTCCAGATGAACAGAATCAACTTTTGGGG
LG05	21.973	scaffold_11	1871636	>5358 TGCAGTCTGGGGTGTGGGGCCTCCCTGCTGCTGCGGAGTCGGGGCAGTCTCCACATTGGGTGAGTGTTGAGTAATTGCATATGAGAGCATGAGGGT
LG05	21.682	scaffold_11	1891957	>5359 TGCAGACAGCAGCTAGTCACACCACAACCCTGTAAATTCAGTTTACAGTAACATGTCGTACATTGAACAACATTAAAGACTTCCTTCTTAGACAGT
LG05	22.753	scaffold_11	2136517	>5375 TGCAGAAACTGTCATGTCGTGTTCAACTCAGGTTGAACATGACATAAATGTCACTTAGATAACTTAGAAATGTTCATGTTTGGTTCATCTTAGTGT
LG05	22.753	scaffold_11	2232759	>5389 TGCAGCCGAGCCCAGTTTGACCTGAGAGCGCCGCTGGTTGTCCTCTGAAAGACGAACAGAATTAAGAAGGTAAAGTGTTAGATGACAAAATATAGC
LG05	23.119	scaffold_11	2438931	>5411 TGCAGTTTCCTGATGTAGTCTACAGAAGCCTTGAGAATGGTGCCTTTATTCCAGCGCATCTCTCTGTCATTGTTGCGATGTCAGTAAAGATAAGAA
LG05	23.764	scaffold_11	2744488	>5441 TGCAGCAGTTTAGAAATCTTGTGCAAGGCTGGAACTTAAAATCCTAAACATTCATTGATCAGAGCACAGTTAAGGTTCTAGACAACATTGTTATTA
LG05	24.768	scaffold_11	3196779	>5472 TGCAGCACCAGTTCATTAACAAGTGGAGGAATTTATATATGCTATAGACTATCATGTAGCGATGCTGGATATTATTTCACAGGATTCTTTCCTGAT
LG05	24.762	scaffold_11	3382118	>5484 TGCAGGCTGAAACATGTCTTTTTGACAAAGTTTATGGTTAGAGCTGGAATCAGGTGACCCTGAATCCTTCCTTCATTGTGCTGCAATAGCCTTAGG
LG05	27.384	scaffold_11	4545106	>5571 TGCAGCAACTGTGTGATGCTCTGATGCCATCATGGACGAAAATCTTTGAGGAACTTTTCAAGCACCTTGTTGAATTTGTGCCATGAAGAATTAAGG
LG05	27.596	scaffold_11	4767044	>5599 TGCAGCTCTATATTTGCAGTTATTTTTGTTTAATACATCTTGTTTTATGACACTGTTTACCACGCCTCTTCCTTGTTAATAAGGAGCCTGCGTGCC
LG05	27.794	scaffold_11	4889063	>5609 TGCAGTAGCTGGAGTTTGTAAGGGTGCCATTTGTGAGTACCTAATATCTGCCGAAGGGATGTTCGACTAATGCCACTCTCCAATGACATGCAGAGA
LG05	27.794	scaffold_11	5081449	>5624 TGCAGAAAAATAATAGGTTATCCCTACTGCACAACTTATTTTTAAATCATGAAACAAGTGAAGCTCGAGTTTTTTGAGGTTGCCACAGCAGTGTAA
LG05	27.794	scaffold_11	5143352	>5625 TGCAGTGTTTTTTTTCACTGTATATTTTGTTAAACCTGAAAATGTGAAATTGAAAATGTGCATAAAAGGAGAAGAATAAATCTCAAATAAAATCAA
LG05	27.794	scaffold_11	5226795	>5635 TGCAGTGGTAGGGCATTACCAAAGTTAATGCAGCAGCAGTCAATGTCTTTCTTTCTCCTACCTCTCTTCTCAATGTGGCTCAAAGTCTTTGGCGAG
LG05	27.794	scaffold_11	5388087	>5652 TGCAGGCTTTGGAAACAGCGTACGGGTCAGAGAAACCCTCGCTGACTTCTGCTGCTATGCGCTGGATGTATCATCACTCTCAGCTTAAGGTACCCA
LG05	30.64	scaffold_109	804169	>3182 TGCAGTTTTGGACAGTGGCCCCTGGCCAACCTGACAGGCTGTTATGATCTGCCTGAGGAGTACATCCGCTGGGAAGATGCTTGGGCAATTGGCCCT
LG05	30.64	scaffold_109	994225	>3202 TGCAGCAGCTCGCCTCCAAACTCCCCTGGACTAATGCCCTTGAGGTTTGGAAACTAAATGGAACACTTAAAAAGAAGAAAGGCCACCGAAAAGGAG
LG05	32.249	scaffold_91	2332012	>59190 TGCAGCCCTTCTCCATCGACTCCTATCTACACCTCAGGTGGCGCAGCAGTGAGCTGTGGTGCAGAGTCTTTGGCCTGCTCCTCTTCCTCTCCAACT
LG05	33.046	scaffold_91	1825318	>59155 TGCAGGTGGATTAGACTAAAGTGAAACAGGAAAAACACCCAAACCTTCCATTACTGAAACATATAACTAATCCTCTGCTAGTTTAGCATTGCTTTA
LG05	36.318	scaffold_91	94012	>59267 TGCAGTGGGGTAAAACAAAATAGAAAGACAACAATACTCACGGACANTTTTTTTTCTCCAATTTCCACTCATGTGCTTTATTTAAAGAATTTATTT
LG05	36.314	scaffold_1201	11510	>5736 TGCAGCACCCAGAAAAAGGAAAGGCAAATTAACCAGCTTCACTCTAACACTGAGGGACCATTAAAGCCGAAACGCCTGATCTCCCTGGCTGGTTTT
LG05	36.915	scaffold_41	3765807	>40737 TGCAGTATTCACCTGAATAATAGGTGTCCCCACTCAGACAATATAGCAACATCAGCGCTGACATGTGAAGAGAAGAACTCAAAACCACAAGCTAGC
LG05	44.606	scaffold_41	454837	>40760 TGCAGGCACATTGGCATCACAAAAGATCTCCACGAAAAATCCGCATCACTTCAGCCAACAGCCAAACAATCATTATGGGTACTACTGATCTTCGCT
LG05	45.526	scaffold_41	141341	>40565 TGCAGTACAAATGACCTTGAATGTAGACATTTAAAGTGATCTGATAGGGACAGATGTCAGGGCTTTCATGGCAAAGATGGTGTGGCAATAATGTTG
LG05	46.202	scaffold_546	79558	>47029 TGCAGGCTTGTTTCTTTTTTGCATTATAATTCAGTATCAACAATAACGAGCGACTGTAAAATGATACCCACTGCAACAGCATAGTAACTTTTTGTA
LG05	46.598	scaffold_177	995910	>16128 TGCAGGCCATTTAGCTTCACTCGAAAAGGCCCAATGTTCTCTTAAGTGGAACAATCATTTGTACTTCTGTCTAAGCAGTTAATGGTGGAGGTCACG
LG05	48.611	scaffold_177	246152	>16065 TGCAGTTTATTTATTTATTTGTTGGTTTTGGGGTTTTTTTCATGACTGGACCGCTCGCTCCCTGTGAGCCACTGGTGTTTAACATGTGGTTTTAAN
LG05	52.524	scaffold_20	1085941	>21307 TGCAGCAGCCTTCTATTTGTTCTGATATACACGTTTTGGCAGATGCATACAAAAGGGACAAAGCCGCTGTGTCCCTGTTACAGCGAAATAATTCCT
LG05	52.725	scaffold_20	1356664	>21339 TGCAGCTGAAGGAGAGGAAATAAAAACAAAGCCCTCTAAAATTTTGAGTAATAATAATTATAAAAAAAGACACTCCACACATACAATATACACTAT
LG05	52.725	scaffold_20	1513642	>21345 TGCAGCTCTTCCCTCAGAACCATGACATACTGTTTTCCACTCACTTCTCCTTATCTGTCAGACAGGGAACTTTTTATGATCAGCCGCAGCTCTACC
LG05	52.923	scaffold_20	1706824	>21359 TGCAGAGCAGATTAAAGGCACCGTCTTTCCAAGCAGGCTCAGTATTTTACACAGAGCGACACACATACCAATACATGCACACCCTTACGCATTTTG
LG05	53.519	scaffold_20	2126890	>21404 TGCAGAGTTTGGCTGTGTTTGCAGGCTTTCTCACAGGTGCTGCCTCGCTCAGCTCCGACCCAGACTGGCTGGTCAACAAGACTCATCTGCATGAAC
LG05	53.916	scaffold_20	3242824	>21490 TGCAGCTGTTCATTACACTGAATTATATTACATACTCATTTTTAATATCAATTGTGAGTATGCCCCATGAAAAGCAGTCAGAAACACTGAATAACT
LG05	54.114	scaffold_20	3637579	>21510 TGCAGATGAGGTGGAGGTTGGGATGGTGGATGGGCATGGAGCACACAGGATTTAATGTTGTCTGATCACCACCATTACATTCACAGATTGACTTTT
LG05	54.312	scaffold_20	3867311	>21527 TGCAGAAGAAGGTGTGTTTTGATAAGGCATATGTAGACCACAACAGGAAGTGATATGATACAGCAGTGAGAGCCAATACCAAGTGTGGTTATATTC
LG05	54.312	scaffold_20	3874970	>21528 TGCAGTAGTTGCACACCGTTAATACTGGCACATCAGAGAAAAGACCAATGCCAGTTTGATAAGAAGGTACCTGAATTTCAACTTTATCTACATGCA
LG05	54.312	scaffold_20	4545350	>21573 TGCAGAAAACAAACTGAGGCCTTACTCAGCAGTCGCATGAAAACACTCGGCGGTTTCGTGAAGGAGTAACAGGTTAGCTTGGTGTGCTGCGTACAT
LG05	54.512	scaffold_256	409783	>26812 TGCAGATGCGGTGACGTGTGCTGGTGTTAATGAGTGTAGTTGTTGCTACCCAGACAGGCGAGGCTGGACATTAAAGATGGGAGAGTAAGCCATGTC
LG06	0	scaffold_224	173526	>23390 TGCAGACCCTGAACGTTTCTGTGGAGCGCGATCTCAGACTGCACGTGCTTCTTCTCGTCCAGCGAGGACGCAGAGACGGCCTCCATCTTCAGCTCA
LG06	0	scaffold_224	854938	>23527 TGCAGCTCTCGTCCTCACAGAGTCAAAACATGACGTGATGCAGAAAAAATGAAAACTTGTCCATTAAGGTGATCAATAATTCATCAGCGTCCCTGC
LG06	0	scaffold_567	70373	>47736 TGCAGCTAATAAAAAGTCTGTGCATGAAGGAATTTGGGAAATGAGTCAATGATTTAAAAACAACTAACACACTCAGCCAAGGTACAGCTGAACTGG
LG06	0	scaffold_567	68830	>47734 TGCAGAGCTGCTTTGACCTGACCTGGGTGGACCTGTTGCTGCTGAGTGTCCTTGTAATGTTGAATATGGTTATTACCAGTGTTGGGAAGTAATGGA
LG06	0	scaffold_785	13082	>55127 TGCAGCCAGTCTGAGACTGTGGATGCTAAGTTGAGGAACCACAAACTCGAGAACATCCTTCAGAGGAAGACATCGACTGGTCCTGTGTTTGGATGA
LG06	0	scaffold_262	365210	>27431 TGCAGCAACATGTGCCAGCGTATACCATCAAGGGCCTGTGTAAGGCTGCCTGTGTTGGCACAGCCCAGCAGCTGTACACTTTAGACAGTGTAAACT
LG06	0	scaffold_262	511770	>27448 TGCAGGACGACTCCGCAGAGACCGCAGAGCTGTGCTTTTGTACAAAGATGACAGATGTGCACGAGGTGTAAAGAAGTGCAGCGAGAGTAAAACAAT
LG06	0	scaffold_262	530940	>27454 TGCAGTAAATTCAGTGCATTCATAAATATTCACAGCACTTCACTCTTTCCACGTTACTGCATTTTTCCAAAATTACAGCCTCAGGTGACGATGCTA
LG06	0	scaffold_262	564714	>27461 TGCAGGAACAAAGGGGAACTCGGGAGGTGCACACCGCGGTGTCCTAGCTCATAACCCAGGAACTCTGACTGTGCTGTACAGTATGAAACATTATGT
LG06	0	scaffold_262	246307	>27423 TGCAGTTTTGTGCATCTGTGACCTAATGAATGTATATCAGTGTGTGGGAGAAACAGACCGTGCTGAAGCAGGACAGAGAGGATAAGAGACGGTGAG
LG06	0	scaffold_262	478179	>27442 TGCAGCCTCTGTTTAACTGTCTACACGATGTTAAAGACTGTTAACACTGAATATTCTCATCATAACAAAGTTATTGTTTTTGGAAGTCATGCCCCT
LG06	0.116	scaffold_407	40855	>39904 TGCAGGAACCACTTGAATTTATTAAACTCTTCATCTCCCAAATCTTCCAGAGTGTTTAAGAGGTCCTCTGACGTCATTACTGCTCCCTGATGACAG
LG06	0	scaffold_407	276029	>39891 TGCAGCTGTGACATTTGGGTGCAGATCTGCTGGCAGCGCTGCTGTGGACTCTGTTTGCACATTTCAAAAGGTTCATATTATTATTATTTAAAAAAA
LG06	0	scaffold_407	317565	>39901 TGCAGCGCGGCATAACAGGCATAAAGGTTTCACTGTAGATCATGAAGCTGACCTGCTGTACGTGTTCAGCGTGGCCCTCGTTAGCTCGTCACAGCA
LG06	0	scaffold_407	296418	>39897 TGCAGTGTTCGTTTGACCTGATGTATACGGAGTTTAGGACCCAGATTGCTCCCAGATTTAAGAGCATCTTAGTCCAACAAATATGACGGCCGCTTG
LG06	0	scaffold_170	594626	>15285 TGCAGCAGTTGGCTGAATCTGAGCAGAGTGCAGCCCTGCACACTCCAAAATCCATCCTGCTGCTTCTATCAGCACTCACGTCATCAATAAAAGCAA
LG06	0	scaffold_170	620029	>15290 TGCAGGATGCCCACGTGAAGTGAGGGCATCCTCCAGCCCCCTGTGTATGTATGTGCACATCTGTGAACATACACGCTAAGCAAAACAGCACACCCT
LG06	0.198	scaffold_170	768394	>15318 TGCAGTTCTCTGTAGCAGGCTGGATATCTGCTTCATTTCTGCCTTATCAGAGCTCCACACTAAAACCATCCTCAAAGACCAGCTGCTTCAAAGATC
LG06	0.198	scaffold_170	772830	>15321 TGCAGTGAAACTTGAAAAATTGAGTCACAAACTGGAAACGGAGAATGTTTAAAAAGTCGAGTGCTGGCTGAGTTTTTCTTTGCAGATGAATGTTGT
LG06	0.396	scaffold_170	1185766	>15221 TGCAGTTAAATGCAGCTTTAAACGGCGGGACTGCATCAGGCTCCAGATTAACCTCTTAGCAGTCGTCGTCAGTGACCCATTTAATGTTGGGGCCAC
LG06	0.801	scaffold_74	149415	>54122 TGCAGTACAAATTTTTATTATATTTTACTACATAAAAAATAAAGAAATACTGTATGTTTTAATCCACAAAATATCTAAAAATTGTAATTCAGTTTT
LG06	5.125	scaffold_74	1527785	>54124 TGCAGGCAACAGATTGTATGAAAGCAAAAATCAGAGAGATTTCTGAGAATCTGTGAATTTATTTACAGTTTTAACGTCAGCCCAGGGGAGCAGCAC
LG06	5.125	scaffold_74	1647423	>54139 TGCAGAAGAAACCGAGACGTCCAATTACGAAGCAGTTTTTTCCAACCCCAAAACCAAGCATCAGGTGGTTAGTTGAGTTACTGTTGCCTGCTCATC
LG06	5.125	scaffold_74	1692305	>54143 TGCAGCACTTCGGCTTCCTGGCATCTGCCTTAAAACATAATCTTTATTATTAAGAAACGGGAAATGTTAAAAATAAGAATGGTTTGCATTTATATG
LG06	6.186	scaffold_64	2605422	>51212 TGCAGCAGAAGCACACAGAGCTGAAGCACAAAATGAGAGACCTCAACCAGGGCTTTGAGCGCCTCCGTAAGCTCAGCCACGAGGGCTTCAGTGAAG
LG06	9.527	scaffold_64	1942633	>51165 TGCAGGCTGCTACGCTAACATGACCATAGTATGCATTAACTGTATTATTATGTGGTCTTTACCTTACAATATAAAGCAGCTTGAGACAATTGTTGT
LG06	14.758	scaffold_64	920372	>51291 TGCAGAAAAGGACAATGATATGAGCCGACTTCATGATCAACAAAGCTGCATGTTGCCTTCCATTTTTGGGACAGTAATTATACTCAAAATAAGANN
LG06	17.19	scaffold_862	1204	>57435 TGCAGATTGTTTCGGTGAAGTTTAATAAACTCCTTGCTATCTAAAATATAACGGGACAGTATATTCTCGAGCATCTCACACTTCTGATAATCANNN
LG06	17.617	scaffold_64	378573	>51252 TGCAGATGGAACAGAGGAATTAACAGGTTCTATTTAAGGGGACTTAAAATATCCACCCCACACCTACATGCGCAGGAGCCTCCATGTCATAGCATT
LG06	18.418	scaffold_64	156932	>51142 TGCAGGATCAATTCTACAGTAAAGCTGATTAAACGAAAAAGTGTGCCAATTAAAACACTATGTACAAAAGCTTTGTAAAACCAAATCTTCACTCGT
LG06	19.314	scaffold_133	1207392	>8666 TGCAGGCCTTTATCCAGCAAATAAACAACTGACTATTCACATCCATCCATCCATCAATTCGCTTCCGCTTATCCTTTTCGGGGTCGCGGGGGGTGC
LG06	20.43	scaffold_133	1074023	>8656 TGCAGTATGTTCTGAGTTAAAATGTGACCTCCTAAAGAATAACAAGGTTATATTACGTTTCTTCTTCTACTGTCTAAAATTCTCTCTCTGGAGAAA
LG06	20.827	scaffold_133	835502	>8737 TGCAGGTTACATTTGTAACAATTTTTTATCTTTTTTGTGTGAACATGTTCAACTGGAATAAACCGCAGCAGGTTTTCTCTCTTCGAACAACTCGAC
LG06	25.619	scaffold_67	1565080	>51877 TGCAGTGTGTGTTGTATGTGACTGCTTTAGTTCTAGCTGGTTAGTGCATCTAATGAACTGCCTGGTGAGTTTAGGCTCTAACTACCAAAGAAATAA
LG06	26.556	scaffold_67	1331753	>51853 TGCAGTCAAGACTGATCAGGCTCTTTGAGTGTAATTGGATGCAGGTGGGCTGAGGAGTGCCGTTTAATTTTCAAGCGTGGTGTATCAGACTGTAGC
LG06	28.468	scaffold_67	900536	>51990 TGCAGAAAGGTTTAATCAGTCAAATCTACCATGCATAATCATCTGTGAAGCACCTGATTGGCATGGTAGTGGTTTTACAAAATACAGACTTTAAAT
LG06	28.666	scaffold_67	617090	>51971 TGCAGTCAGGTATAAGTGGTCCAACTTTGCAAATCTTCTTCCATGTTTGACGGAGAAAGAAAGCAAGAGCAAGGAACGGAAGGAAGACTCTTTACA
LG06	28.864	scaffold_67	600175	>51968 TGCAGTTCTCATCAATAGTGCAATATTCACCAGAAAAAAAACAGATAAATACTGTATGTAAACTTTGTTTTGGTGTAAACTAACTGAATACATTTN
LG06	32.56	scaffold_186	950466	>17435 TGCAGAGTCGACTGCTACAGACCTTCGAACCTCATGTTGCCCCTCGGACTCAGCCCCTCAGTTCCAGTGAAAGAAACTTAATGCTTCAGCATAACA
LG06	35.625	scaffold_106	433600	>2578 TGCAGTGTGAACGTAGCCCAAGATGATTCAGATCATCAAACAAGTTCTGATATTTGAGAAAGATAACCGATTAAATATAAAATGCAGTTTTTAAAT
LG06	35.627	scaffold_106	732752	>2602 TGCAGATAATGTTCACAGATTATGGATAGGTAGGTATTTTTACTGTGAATAGTACCATTTGTACATAACACAAAATACTCTTTTATAGGGATTTAT
LG06	43.299	scaffold_21	3522874	>22858 TGCAGCCCTTTCTGTGTATCTGCACTGCTCCACTACCAAATAATGGCAAAAAAATATGTCCAAAATAAATAAACAACATGTACACTGTAAGTCTAA
LG06	43.299	scaffold_21	3599722	>22863 TGCAGTGCTGCCCTGGGCTATCCAAAACATAGCAACAAACACCAAGTGTGTGTGTGGAGCTAAGCCCTTTAGCAAAACAGATCTATGTGCTCTGTG
LG06	44.702	scaffold_21	4362373	>22927 TGCAGCTTGTACAGTTAAAGTCGGTGAAGTGGTGTTTCAATGCAGGTAACAAAGCAAAGAAAGCAGTAACACTTGTAGTGAGCAAAGACTTGCCAA
LG06	45.604	scaffold_185	495730	>17302 TGCAGGTGAAGCAGCAGCAGTTAGTTATGTAATACATTGTGTACACAGACACATGTACAGAAAGTTGGATCCAGCCCGCTCTACATTTGTGAAGCT
LG06	45.899	scaffold_185	628954	>17315 TGCAGACCTCAGTGATCTTGCAGGAGTGTACCAGTTCAAAAGGTCAGAAAGGTATGAGGGTGATAACGTATGCAATGACTAGGACATGAAGAACTA
LG06	46.496	scaffold_185	1142366	>17263 TGCAGAAGTGGTTTCAACCCCCAAAATGTATTCTTAAAAAGCCAGTTTATGTAACACGAGTTTATAGTCGCTTCTTCACTTGAACTTTTTTTCCTT
LG06	47.495	scaffold_264	415011	>27595 TGCAGGCTTTCTGTGTATTCCATTCTTTGTCTCTGCCTGAGCTGACAGCAGTTTTATTTGACCTGAGCACACATGCAAAATTGTTCTGCAAAACTG
LG06	49.925	scaffold_427	202704	>41013 TGCAGCTGGCTTTCAAGCTGACTCGGTGGCGGGTTTTCAAAATGTATCAAACAGGTAACTGTGCGTAAGATTAATGCTCGTGTGTAATAACGCAAA
LG06	50.123	scaffold_254	715706	>26697 TGCAGCAGTAGCAATATAGCCATGCTTATTGTAAGAACAGACAAAATCAGGCTTTAAAACTGAAAACGTATTTAAACTGTGTAAAGATTTAACAGA
LG06	51.12	scaffold_188	550860	>17588 TGCAGCAGCTGAAAAGTATTGTTAAAAGTGTCTAATTTGCGCGACCAATAATGTGTGACGTCCAGCTCGTGTAGATACTGTAGCACACCCTCCACC
LG06	51.121	scaffold_188	414881	>17579 TGCAGGTGAATTTATACAGTCTATGTCTGAGAAAGAAGTATCAACATGCTTTAAGAAAAGCAATGTGAATAACATACAAACAACAAGCAAAAATGT
LG06	51.121	scaffold_249	606270	>26125 TGCAGCTGTAAACTAATCTTGACGCGCAAGAACACAGATATCCAATGCTGTCACAAGTATGAAAAGAAAGTCAAAAATAGAACTTTTTTGGCTTTA
LG06	51.121	scaffold_204	1059728	>20828 TGCAGATGCTTGAAATGTCCCTGCTTTGGAAAGTGGTTTACTGTAAGTTGCCCCTTCAGCTTCCTGCCGTGACCATTTTTCAAAACCAAATGTGCT
LG07	0	scaffold_153	367333	>12622 TGCAGGCTGCTAATGGTAACGCAACATTAGAGACCGATAACAGGGAAGAAGTTTAATGTTGTATTTCAATGGTTGTTTGGTTCGTTTCATTCCAAC
LG07	0	scaffold_153	654952	>12672 TGCAGGTGTCACTCCAGAAGTCCTCATGAGTGTCTGCTGTGGGAACGTTTCCATGTGGACTGTGGACGGTTTTCATGCTTGTGACACTTTGTCTTT
LG07	0	scaffold_418	148715	>40458 TGCAGTACTGTCCTGCAATAAAGTACTTAAAAGTAATTTTGGTATTGGGTCTGATTCATGATGTTTGATGATTAGCGATTAACGGCTGACTCTACC
LG07	0.198	scaffold_217	856139	>22433 TGCAGCTCAATATTCAGGTTTGTTAGCGTTAGTTGAGAGTTCAGCTCTAAATATGGCAACAAAGCAATGATTCAGAATAAGTCTACAAACCAGCGA
LG07	0.198	scaffold_217	852400	>22432 TGCAGTCTTATGAGCTCTCCAAGGTTATTTGACAGCTCGCAATCATCGTTCGTCAGCTCTGAAAAATGATCTCTGAATATCAGCATGATGGGATGT
LG07	0.198	scaffold_217	740448	>22422 TGCAGGTATCTATTTACATTAGTGTTACATGTTGTAAGATCCTGTGAACACCCTTCAGATCGCTCCATTCCCTTAGTAGCTGCATTTTTGACAGGC
LG07	0.595	scaffold_217	86259	>22434 TGCAGATGCTGCTAGTTTTGCTTGGACAAAGCTAAAGTAGATGATTCGGCTCATGGAAGTAAATCACAACATCACCTAATACCAGCAACGCTAACA
LG07	0.595	scaffold_228	53024	>23816 TGCAGACGGAAACACAAATTATAATTGATGGAAGTAATGTATATTTGTGATGATCAATTTTATTGCAACCATAAAGATCGGTTTAATCCATTCCCA
LG07	3.441	scaffold_88	591614	>58184 TGCAGTATGTGCTCAGTGTGACCATGCCACTGATGATACCCAGGTTATTTGAATACCCAAAGTGTACATGTGCCTATTGTTAATCAAATTATGNNN
LG07	3.441	scaffold_88	840964	>58210 TGCAGAAAATGTATACAGGCAAACAACTGTATACATAAGTATAAGCACAAGTGTATTATCGTATCTTATATCACATTACATGACTTGTACACATCT
LG07	4.447	scaffold_88	2085603	>58123 TGCAGGATTAGTTCACATATCAAACGCAATTTAATCCTGCTTCCATCGTGGAAATGATCTCAGCTGAAGTGATATAATCCACACATAATCCATTCA
LG07	7.566	scaffold_334	365509	>34345 TGCAGTGGGACACTGTCGGAAGCAGAGGTTAATCACACATGTGGGCATCGTTAAACAAGGCTTCATCATTACACAGACACCCCACAGAAAGGCTAC
LG07	12.275	scaffold_313	202226	>32711 TGCAGGCAATTTCTGTGCTACAAAAACAACTAGTGTCTTTTACTGACCACATGGGGGAGACATTACCCACTTAACCTGCTCCTCGGGTCTCAGCTG
LG07	19.143	scaffold_1	3912112	>19908 TGCAGCGTGGAGACAGTGAAGTAAACCATATGGCATTTACACTGTTAAAGCAATAAGAGTGCAGCTAAAGTACACAGCATCAGACTGCATTGAGGA
LG07	28.345	scaffold_1	10142796	>19655 TGCAGGCAGATTATTGCGCGTGAAAATGTGTATTTATTGTAGCTATACACCCCTGAACTGAAAATGATCACTATTAAAACCCATATGAGTGAAATA
LG07	28.36	scaffold_1	10142800	>19656 TGCAGGTCTCCAAATGGCTTCAGGAAGGTTTCACTTTGTCTGAGTGGAACTATCTTTAAGGGCAACTATTTTCTTCTAACCCTATTTAACATAAAA
LG07	28.742	scaffold_62	83302	>50722 TGCAGTTAAGTCACACCCCCTATGAAATTGTTTTTCCCAGGCATTTCCATTTTCACCACCAGGTGGCAGCATCGAGCCAAGCTGCCGACACCGCCA
LG07	31.961	scaffold_62	1982054	>50598 TGCAGTACCTATGCACACACTAGCTGTTGCAGAAATATCTCCATGGGCATGTTAAATCTTACTTAAAGTGAAGCCCTTATGCTCCATAGCAGCTCC
LG07	33.634	scaffold_62	3150521	>50677 TGCAGAGGTTGGAGTGCAAAAGAGCACACGGACTAAAATGCAATTCATGTATCTAAAACTATGTTTTTTATAAACTCGACACTGAGATATTTCCAG
LG07	35.04	scaffold_31	4057963	>33167 TGCAGAGTCAATGAAAACAGATGCTCTGACGCTTACCTTAAGCATCTGTACTAATAAACAGTAGTGTACTACATTAGTTAGTATGACAATTGTTGA
LG07	37.059	scaffold_15	4495693	>13627 TGCAGAGCCATTGCAGGACAGTGTGACCCAATGTAGGTCCTGAAATGTTTTTTTCATGGAACTACAAGATTTCTTTGTTTGTCTTTTCCGTTTTCC
LG07	38.259	scaffold_15	2335584	>13465 TGCAGTCCCGTGCAATGTTGACCACCTCTGCTGGGGGTGGGGTTATTGCAGCTTCGGGTTCTTGACCTTTGGCCTCCAGAGCATGAGCCCCAGGAA
LG07	38.457	scaffold_15	1942564	>13439 TGCAGCCGCTGAGCCTGAGCACGCAACCAAGACACCAGATGAAGTTTGGAGTCCCGCAATGCCACGATCCGTCTGTTCAGCTCACTCTGCTTTTCA
LG07	38.457	scaffold_15	1596478	>13413 TGCAGCCATTTGGTCAGTGCTGGTTGTCTTAAAATGTGCCACATAAATACACGTTGGATTGTTTAGGTCACGTTTTTAATTCAACCAAGAACTCCT
LG07	39.254	scaffold_15	720854	>13692 TGCAGATAAACACAGGGCCAGAGAGAAAATCTTTGATTTCATTTCTCCAGACACTGCCTCACATCTGTTTTCTTTTTTGGAGCATGATCACAGCTC
LG07	39.454	scaffold_220	620019	>23119 TGCAGAGGCAGAGGCAGGACGCGGCCCGAGACAAAGTGCTGGAGTTCTCCAAGTACCAACAGAGCTGCAACATCAAGACGTCATGGCTGAAAGACA
LG07	41.501	scaffold_42	2883322	>41207 TGCAGACAGACTGTCTGTCATGGTCCTGCGGCCATGACTCAGTGACTTTGTGTTTGTGTTCCTTATTGTTATTAATTTCTTTATTATTCTTGGGCT
LG07	41.932	scaffold_42	2544595	>41184 TGCAGGAATGTACTTGAAATTATAACTGTGCTGTAACAAGCTACACTAACCTTTGTTGAGGTGGTGAAAGCTTCGCTTATGCTCACACCAACTGTG
LG07	42.149	scaffold_42	2522337	>41179 TGCAGAACATCAGCAGGTTTGCTCAGCTTTATATCAGTTTCTAACGCTTACTTTACAGCCTTTTTATTAACCCTAATTTAGTAATTTAGCCCCTGT
LG07	46.935	scaffold_26	3536116	>28281 TGCAGGGTCACAAAAAGATTAACACCAGAAAACGCACGTGCAAGTGTTTACACAAAAAGTAGTTTCGTAACACTTATCTGAAATCATGCAGTGTTT
LG07	50.096	scaffold_26	1608061	>28113 TGCAGAACCCCAATGCATCAGCTTGAGCTTTTGAGCTTTTGTCTCGTCAGTCTGCAAAAAATATTTTTGGAAAATGTGAGATAAGGCTTTGTGCTC
LG07	50.096	scaffold_26	1569611	>28111 TGCAGTGGCTGTGCAAAAGGTTTGTATTGAAACCAAAGCAAAAATGAACACAGGTTTGTGATGAAAACATTCCTCTGTAGGAGTTGGTCTCCGCTA
LG07	51.944	scaffold_26	675743	>28428 TGCAGACTGATTAGGTTTCCTCTTACCTTGGGCGTGTTGCAGAGATAGCGCAACGTTTCGCCGATGTGCTGCATCACCGTGATGTCATACTTCTTG
LG07	59.498	scaffold_34	1585594	>35345 TGCAGTAGTTCTTTGCAGATCATTTGAAACCAGCCTCATGAAAAAAAAAATAAAGGATAAAGGGCAAAGCAAACACTTTCTGTTTTTGTTTAACAC
LG07	61.74	scaffold_34	690973	>35614 TGCAGTAACTCCAGTTCACTGCTGACACCACATGGTCGGAAAAAAAGAAAAGAAAGACAGACAAATAGGTCCTGTTTTAAAATACACCCTGTCCTG
LG07	68.963	scaffold_169	333794	>14633 TGCAGCAGCTGTCGACGCCATCACGTCAATGTGGACCAAAATCTACTTTGAATCTGTGCGACAAAGAATTAGGCCAGTTCTGAATGGAAAAGGAGG
LG07	86.132	scaffold_59	739341	>49133 TGCAGCTCTTCTTCTGTTCATGTTCGTCAGTCCAAACTGTTTATAGCAGTAAGCTCTTCTGTCTAATTTGCTTTACCTAATGTTGAATTATTAATT
LG07	86.336	scaffold_59	209596	>48965 TGCAGGTTTCAGCTGCGTGTCCTGTCTGTCTCCTCGATGGCTGGTTCAATGACGATATGTATTTTAAATAATAGTTTCATGGTATAATTGATACGT
LG08-24	0	scaffold_247	182289	>25975 TGCAGCTGATCACGGGTGATTTGCAGTTGATCTCTGGCTCTTCTTAAGGCAGGGGCTCTGAGCTACTCGTCACTGGAATATTGAGTAACTCTTGTT
LG08-24	0	scaffold_4	7618564	>45426 TGCAGAGATGTCCTCCCCAACATATTTTAAAATCCTTTATTTCAGCCGTTTTCTAAAAATACACGCTGATTTATTTTTTCACATCACAGATCTTGT
LG08-24	0	scaffold_4	7465308	>45416 TGCAGAGCGAAGTTTTGTTTCCCGTCTCCCATTTACTGTAGGAACAGACTAGCACACACACATGTATGCACACACGCAGCCACACAGACACATACA
LG08-24	0	scaffold_4	6668373	>45334 TGCAGTGTAAAGGGATGTTACGCTACAGAATCAGATCATTAAAGCCTTTAATCAGACACTGAAGAATTGCATTTTATTGACTTTGGAAAATCCCAA
LG08-24	0	scaffold_4	6552144	>45324 TGCAGAAAGAATACTGTTACACTTTAAACCCACAACGTTATGGGTTCACGCAGAGAACCACATTTATTAAAACATGGTATCATGAGCCTGTAACCT
LG08-24	0.397	scaffold_4	5019476	>45202 TGCAGAGGAAATGAGAAATCACAGGGCCTGATTATTAAAAATGTTTTCCCGAATTACTAAAATAATGAAGAGGGAGAAGCGAAATAAATTCAGCAG
LG08-24	0.397	scaffold_4	4588910	>45173 TGCAGACAGAAAGGCCGTGTACATAAGATGGATGCAGGTAAATGTGCTGGAAAGGTTTTTGTTATTTTTATGAAGGCACCTTTGTGAATGTGTTGC
LG08-24	0.397	scaffold_4	4191095	>45148 TGCAGACTTTCATGTTAAAAATGGCCATTGATTTCTTCCCTACTGTTTATATTCGCTTCATCTATGAGTACTCCTTATTCGTGAGACTGGTGGCTA
LG08-24	0.596	scaffold_4	3630710	>45109 TGCAGGATGACGGTGATGACAGCCATGAGCGGTTTGACTACACAGAATTGCAAAGTGGCCTGCTTGCAAAATCGCAAGAAGCCAATGGAGTAGGCC
LG08-24	1.193	scaffold_4	3019257	>45044 TGCAGCCACACTCTGCTACCTTCATCTCTTCATACAGATATCTTATAGTGATGCGCCCATTCTCCTGGTACATGACTGTGATGGGGTCAAGTTGGA
LG08-24	1.193	scaffold_4	2940594	>45035 TGCAGTCTACTGCTGGAGATGAGCTGCTGTACTAATTGTCCTCCATGACTGTTAAGCCTAATGTTTTTAATCGAATTATTCTTCTTAACACGTTAG
LG08-24	2.046	scaffold_4	2092474	>44950 TGCAGGACACTGGCACTCGAGGCCTGGAGTTGCCTACCCCTGGTATAGACATTCAGCGTTCCTCTCTCCGTACATCCAGTATTAATGATCTGAAGG
LG08-24	3.126	scaffold_4	1381239	>44885 TGCAGCACACTGAAGGCCAGAGCCTCGCTGGTGCCTGCTGCTGCTGACTGGCTCACCACGGCTGAATGGACCAGACTGCTGGTGCTGGGCAGGCGA
LG08-24	4.421	scaffold_4	846827	>45484 TGCAGTTTTCAGAGTAGATGTTTTTCTTCACTTACACAGATCTGGGTTTTTTTGTGTCAATCGCATTGTGTGTATACCAGTTATTCCTACTTCTAC
LG08-24	5.223	scaffold_4	671599	>45345 TGCAGAGAGTTGTCAGAAGAGGGCCTGATGGCTGTCTAATATTTTCTTTCNTTTTTTTTCCCTCCTCTGCTTTTTCTTCTTCGGCCCTCCAAATTA
LG08-24	8.971	scaffold_239	662898	>25143 TGCAGATGCATAAATATATATACGCATTCTGATTTACAAGTACAAAATATTTATGACCACAATTTGAGCCCATAGGACAGTCAACAGAAACACATT
LG08-24	10.176	scaffold_195	359446	>18812 TGCAGTGCCCCTTGCTAATCCATTCCCAAAATGGCTGTTGCCAGGCAGAGAAATTACCCAGCAGGGTGCTAATGGGACTAAATAGGAAACTCAGCT
LG08-24	16.552	scaffold_68	627432	>52204 TGCAGGGTCTTTACCTTTATAATACAATACAATTTTAGTGTGTTTGCAAACCAGATCATATCTGAATCCACAGAGCTGCTGTGTGGAGTTCCTCAG
LG08-24	20.679	scaffold_68	1411627	>52058 TGCAGTCTTGGGTCTGAAAGGTAAAGCATGGAATTGAAGAGCTAACTGATGAACTTGAGACATATAACCGTTGGCAGAAATGGGGTTCGGAGATAA
LG08-24	21.352	scaffold_68	1539977	>52071 TGCAGGAAAAAAATATATGTATCAGTCAGTCGGTGATATGCATTCATCAATGTGGTGCTATTTTTTTGTCTGCTGCTGGTGCATGGGGATTGGAGA
LG08-24	22.181	scaffold_68	1830291	>52087 TGCAGAATAACAGCAATAATTATTACTGAATGAAAATGTTGAAATGACTCCAGTCTTTATCACACACTTGAATTTCACTGTAGTAGAGTGGCTAAC
LG08-24	23.191	scaffold_68	2232408	>52113 TGCAGTAGGTGTCTCTAGGATCATGCATTACAAGGACCATATAGACACTACTCATCGTAGTATAAATCAGTCATGACGAAAACAATCATTAGAACA
LG08-24	23.191	scaffold_68	2297502	>52120 TGCAGAGCTGGCATTATAAAACCTGAACGAGCTACCGAAAACAAGTCTCCAGGCAGGAGGTCATCATCTAAATCTCCTACTGAACTCACTTCCTTT
LG08-24	27.926	scaffold_252	593522	>26573 TGCAGTGTCATTCAAAGGAATTACAATGCAGATGTAACCCAGCTTTATCTATCCATGAACTCAGAAAGCACACACTAATTAGTTAAACTGTTTCAG
LG08-24	28.333	scaffold_252	557632	>26571 TGCAGCTCTGAGAGGAACTAGACAGTGTTTGTAGACAATCTGCCTCTTTCATTCAAACTACAACTTCAATAACATGCTAGTGACCAAGGAGGTTTT
LG08-24	28.533	scaffold_252	537326	>26569 TGCAGATGTCGAGGTCAAAAATACACGTTATACAGATGTGTCGCCATGTCGCCATTGTGTGATTGATTCACCTAAACTGTCACCCTCCAATGAGAG
LG08-24	32.342	scaffold_252	98277	>26590 TGCAGGAAGAAGACAAGATAAGTACGGTAAGAGGAGGTGAAACGCATGAAAGTTCCACGACTACGCTTTGTATACAAACATCCTTTGTATCTTACC
LG08-24	43.512	scaffold_16	2996664	>14915 TGCAGAGAAGACCAGTGTCCTAATGAAGGTGAGTGTTGTTAAGGTTTGATTGAGGTAACCAGGTGCATTACTGAAAGAGAACACAAGGTAANCAGA
LG08-24	48.692	scaffold_16	2167982	>14826 TGCAGTTAAATGCAGTAAAATAATAATAAAAATATTCCTCAGAGATTTTGGTTCATGTTGACATGACAGCATCACACAGTTGCTGCACATCCATGA
LG08-24	50.49	scaffold_16	1832220	>14791 TGCAGGCCACTTTGCAACCCACTTCCACCTTCTACCTAGCTCATCCTTTCATGCTGGTTAATTCAGTGGCACATCTGCTGTCATTCATGCCTGCTC
LG08-24	50.707	scaffold_16	1739248	>14780 TGCAGGCTCTCTGCTACCGTCATGTGGAGCAGCGAAGTGGAAGACGTGCCATGGACATAGCTGGTGGTGAGAGTCGGGATGATGGGCGGACCGTCC
LG08-24	52.929	scaffold_16	1020240	>14697 TGCAGAAGCTGTGCAAATACATCTGTCAGTGTCCCGCTCCACTCACTTCTCACTTGTAAACCAGAGATACTCCAGGCAGGAGAGGGCAATCCAGCC
LG08-24	53.127	scaffold_16	719030	>15165 TGCAGTTTTAGCACTTTGTATTTTCTTTAAATCCAGTTGCAGTCAGAACACATAGGTTTACTTTCAGCTTCAGACTCCACGTCTGATGTTGGATGG
LG08-24	53.325	scaffold_16	399987	>15019 TGCAGGTTTTTGATGTAAACATTCATAATCTATCGTGTCATACAGGGGCACACTTAAACAATTAAAGGCAGTATAATCTCAGTAGAACAAGTGCAT
LG08-24	53.722	scaffold_130	158336	>7929 TGCAGCTCAGCCACATTATTTTTCTTCCTCTACAGAAAACTGAAAGTCTAAACTGAAACTTTGCTGCTAAAAACTTGACGTTTCCTACATTTTCTT
LG08-24	54.119	scaffold_130	427206	>8014 TGCAGTCATGTTGCTTTAAAGCCTCTGAGAAGATTACCCAATTGCAGTTGATCTACAACCTCAGTAAACACTTTCCTGATGATCTCATGGACTCGG
LG08-24	54.119	scaffold_130	475171	>8025 TGCAGCTTCACTGTTCAGGGATTCTCTTCTTCATACTTTGGTATGACGGGTGGTTAATTCAGTTACTTCCTATCATTTTTAGCAGTCTGGTCATTC
LG08-24	54.119	scaffold_130	1482214	>7909 TGCAGGTATCAGCAGTGAAATCAGTGGAATGAGCCTTTACAGGAAGCTCTTTGTGATTTCAGGGGTCAGAGGTCAGCTGATGGGGAGACAGGCGGC
LG08-24	54.119	scaffold_130	1534790	>7916 TGCAGGAGCACATAAAACTTCAGCTCGGGCAGCGCGGGGCAGTGACTCGGTCTTACAGCTATTTGGCTTATGTCAGGTACGGTTTCCTCAGCGGTG
LG08-24	54.119	scaffold_130	1560940	>7925 TGCAGTGGTCCAATCGGGGTGCAGAGCTCAGAGAGCTGTGCACGAACAAACGCTGCAAGCCTCGAGTGCACCAGAAGTCCTGATGAAGCCACACAG
LG08-24	54.119	scaffold_130	1634348	>7941 TGCAGCGCGGATCGATCTGTCCACCCACGGTTTCTGGTTCAGGAATGTCACGACTGTCACAGTGGGGATGATCTCATCCACTAGCGTGTTTACGAA
LG09	0	scaffold_280	623065	>29495 TGCAGACCCTGAATTGGGATACAGCCACTGACATGAGACAGACTTTCAAAGTAAAACAGGAAACACGACAGGCACAGACTACACGCAGACACTATA
LG09	0	scaffold_280	153454	>29422 TGCAGTCGTTATAGTCCACGGGTGTTTGACCCTAGTAGCTGTTACCTGATCACACGATGGCTTGGTTATGAATACCTTTTATAATTAGGTTACACT
LG09	0	scaffold_280	252468	>29442 TGCAGCTGGCCTTGTGCTGGCCCATGTGTGGGCCACCTCTGGAAACCAGATCTGGGCCACCAAAGGGCTGTCATTCTTTGCAGTGTGTGGGCCATG
LG09	0	scaffold_280	22596	>29432 TGCAGCAACTCTAATCGGGAGCCTCAAGTGGACATTCGAGGAACTGCAATGTTTGGGGCTTCATTAAAGGTTGCTGCTTGGTCAGTACTGCAAATT
LG09	0	scaffold_280	259391	>29443 TGCAGATTATTCCCAGCAGACCTCCCGAGCACTGCCAGGCTCTGTGCCACAGAGACACGCTGCTGCTTACAAACTGGTAATATCATCCAGGACATC
LG09	0	scaffold_280	126103	>29415 TGCAGATCCCCGACAGAGATGGTAATGTTTCATTTATTCTTATAAAACAGAAACACGTCGCAGATGAAGGTCTGATTTGCTCACATTTAATGTTGG
LG09	0	scaffold_591	100074	>48779 TGCAGCTGAACAGCTGAACCTGATGAACGCCCTCTGCTGCTTATCTGACCAGAGCAACACCCCAGAAATGTGACATGATGTCAAATGTTAACTGGA
LG09	0	scaffold_363	78113	>36542 TGCAGTAGCTATTCTAAGAAACAATGAATGAACTTTTATTTCCTTATCTTCGTGAAGTGTCGACGATGATGCAAGCGAGACAATCGCCTCCGAATT
LG09	0	scaffold_298	400433	>30763 TGCAGCATCATGTCGATGCATGGAGGCCATCATTGTCCCCCTCTGAACACAGACACCAAATATTGCTGAACTATTGGATGGGTTTGATTTCTGATA
LG09	0	scaffold_298	330070	>30750 TGCAGTGTCTTTGTTGACTTAAAAGATGCTTTTCACATTGTACAGTTCAGTGCATTCATCAGCTAGAAAAAAGTGTTTTCATTAAATATTTATTCC
LG09	0.397	scaffold_356	335214	>35916 TGCAGACTTTTCTGTATTAAAGAAGGAAGGAAAAAAATCTCAAAGTGCTGCTGGGTCCTGGAAGCAACAGACAGGAGGAGCTAAACAATGGATGTA
LG09	0.397	scaffold_356	351730	>35922 TGCAGATACCACAGTGCAGAAGTCATTCCTGCCGTATTTCTTTGATGTTGGCTTGAAGTCCGCCTGAGAGGCCCCGTCTGAGGCAACGAGAGCAAC
LG09	0.397	scaffold_580	97162	>48427 TGCAGGTCATTAATCAATGTATAAAACCAAAATAGAATGTATTTTAAGTTACACAGGACATAAACACGGAAGCAAGATGTATAATTAGGATTATTC
LG09	0.595	scaffold_441	183359	>41798 TGCAGGAGGTGCTACAATCAAAGATGCACAGATGTGGTACGCAGCTGGAAAGCAGTGGGAGGAAGACCCTACAAATGAGGTGTTACCTTGGATTTA
LG09	1.392	scaffold_360	303642	>36372 TGCAGAGGGTCTGTTTGGTCCTCACCTGAGTGAGACCACCGTGCTTACATCTACACAAATGAACAACAGCAAGGGGGAAAACGGACAGGAGTCTGA
LG09	1.392	scaffold_360	299188	>36369 TGCAGGAAGCGCGAAACACATCGGCTGAACGCAGACGCACAGATAGAAAATGATCTCTGAAGCTGACGTTTGGTCGCTGCTGAATTTTGTTGGAAT
LG09	1.392	scaffold_360	206656	>36358 TGCAGCTTTTATTTGAGCTCCCTGTACATCCGAGACGAGACGGAGAGAGAGAGAGAAAGTACAAGGCGAGTCAGCCCAGGGGAGGATTCTTATNNN
LG09	1.392	scaffold_360	197859	>36355 TGCAGACGCCGTCGTCTCTCAGGCTACTTGAGGTTTAGATGCAGGATCTACAGCTATGCAGAACCATGACCACAGTATGATAACAAAGACTCTAGC
LG09	1.788	scaffold_370	281578	>37062 TGCAGACAAACGGTGGGTGGTAGCTAACATCCTTTAATCAAAAAAAGATCAAAAAGCCAAGCTTGGTGAGAGAAGCCATCGCTGGGGCAGACGGTC
LG09	1.792	scaffold_370	113731	>37049 TGCAGCTGAAACCATAGTGAACGTGCTGGACTTTAAAAAAGACGTGGGTCTGTGGCATGGCATCCTGACGGTAAGATCTGCCTGTAAGAGGTCATA
LG09	2.085	scaffold_370	181446	>37056 TGCAGGTTTTAGAGGTGTCCTTGATCCATCACAGCTAAATTAAAGGTCATTGGGGGGTCATAGACAGACAGAGAGCTGGATTGCATTTGTATGGAG
LG09	2.383	scaffold_36	67966	>37013 TGCAGAGGAAGAAGTTGAACAAGTTGAAACAAGGACTCAAAATTGAAACAATGCCAGTTAAACCTCAAACAATGGAAACCATTTGGAAAACATTAT
LG09	2.383	scaffold_36	35648	>36934 TGCAGGCTTGGTGTGCACTCCAGGAATGCACCCCCACGTCCTGGGAGCATGAGAGTTCGTACCTTGTTTTATTGTTTTAACATAGCTATGTCTGTT
LG09	2.979	scaffold_36	315908	>36890 TGCAGCAAAAACAAAATCACGGGGAGAATTAACCAAATGCCATCGTTTGCTGCTCTTATTGGACCTTCAAACTGTGCGTCTGCTGCTTTGTATTAG
LG09	3.178	scaffold_8	1877094	>58440 TGCAGTCTATCTGGGTCAGATATAAACCAAGTTTGGGGATAGTTTATTTTCATTGTGCTGACTTTTTACAGTCAGTTACAGTAATTCGTACTGCGT
LG09	5.194	scaffold_36	2150639	>36841 TGCAGTGGACCTTTGGTTCAAAGACAGTCTGGCAACACAACAATGAGCAGCTACGGTGCCAGGTGTACTGACTAGCTCAAATAACACAGGCGATAA
LG09	5.193	scaffold_36	2178488	>36844 TGCAGAGCTCAGGGATCATAGTTTTATTGCTTTGTTAGAATGAAATCTTGCATCCCGCTTTGAAGCAGCTCGGAATCTGTGCAGGCGCCTCTTCTA
LG09	6.192	scaffold_36	2494159	>36857 TGCAGACTGAAGAGAGCACAAAAAACGAGCACGTCTGGGGGAAAAAGATCAGAAGATGAGTGAAGATGACGTGATGATTTAAAAGTGATATAATCA
LG09	6.589	scaffold_36	2708407	>36870 TGCAGAAAAAGTGATTAAACTTTATCCATTTAAATGTCTGGTAGCGTCCAAAACTTCTGGGGTCAATAATTGTGTGATAGACTGAGAGGGTTTTAT
LG09	6.986	scaffold_36	3130701	>36887 TGCAGTCTTTCCCCTCCTTCCTCTAAGATCTCCTTCTTCCACTCGCCCTCTCATTAGAGCTGCTGAATTATTTAACATCAGACAGTGGGCTTGGCT
LG09	7.382	scaffold_36	3255374	>36901 TGCAGCGAATCGTGAGAATTTCTTTCCAGGACCAGATAACGAACAATGAGGTGGCACCTGCCCTTTAGCTGACGTTGTTGGAGAAAGGCGCTTCCG
LG09	7.58	scaffold_36	3357818	>36910 TGCAGCCTGTAAATCCCTGCTAGTTTTGACTAGCTATCCATAATCAGACGTTAACGACACATTTTTCTCATCATAAGATGTTTTCTCCTGATGCTC
LG09	7.58	scaffold_36	3364804	>36912 TGCAGTAACACATTCAGCCACAGGAGGGAGGCAGTGGTATAAACATTGAACATGCTGGCTTGCAGGGAAAGAGGACGACTAAGGTGACACACTTGC
LG09	7.778	scaffold_36	3786300	>36954 TGCAGAGGCACTCCCAATCGACAAAGTTGATGGCAACTTTGTTCGCACTGTGAAGAACTGCATATTTTCCAAGTCCATTCCAACTCCACTGAAAGG
LG09	8.175	scaffold_36	3952428	>36969 TGCAGGGTGTGAAATATAGACTGCTCGCTTAATTGACAGGTCAGATCTAGATGTGTTATTTCATGAGAACAAAATGACGAAACAGCAGTCAGTAGA
LG09	9.988	scaffold_86	2177962	>57591 TGCAGGATGTATTGAAGGATTGCCAAGTACACAAAAATACAATAGTGTACAAATGACCTTGCAAAGAAAACGATTCATTCTTTTGGGGAAAGACAG
LG09	10.273	scaffold_86	2069581	>57584 TGCAGTTCTCTGGGGACAAAAGCAACTTGCTTATTTAAGAGATTAAAGTAGACTGGCCAGACTGCTTTGAGCTGACAGAAAAGCAACAGTAACTGA
LG09	10.583	scaffold_86	1949837	>57570 TGCAGATATGCCATAAAGAGGAAAATATGGTGTAATACTCTTACAATTTTATATGTTGGAAGCAGGGTTCGAAAATAACACCTGGCAAGCACCAAA
LG09	11.582	scaffold_86	1814248	>57550 TGCAGTGTGTTTACAGCCCAAACAGCCCGTGGAGCGACCAGTGAGTCCAATTTATTTGCAGCTTCTGACAAACCCAAAACGTCAAGTCATCCCTTC
LG09	11.98	scaffold_86	1807082	>57549 TGCAGTGATGCTGATGGTGAAAAGGCAGGTGAGCATTAAAAGTAAAGCTCTGAATTTACTGGTCGATCTGCATCCCTCACCTATGGTCACGAGCTC
LG09	11.98	scaffold_86	1790825	>57547 TGCAGTCCTACCTGGATTTGTGAAATATGTAATTAATTTGCTCTCACAGGTGTAACTGCTGGGTGGCAGTCATTACAAGGATTAAGCTGTCAAGGT
LG09	12.576	scaffold_86	1725282	>57543 TGCAGAATGAAGTCTCTGGAGCAGGATGCACTGAAGGCTCAGATGGTCATCGCCAAGTCTCGGGACGGGAAGAAACGTGGGACACTAGATCAACTG
LG09	13.017	scaffold_86	1675072	>57531 TGCAGAATGTGGTTATGCATTGCTCTGGTCGAGTGGTTAATGTCTGCTCTGATGCGAGAAACTTGCAAGCAATTTACAAAATTACTTGTTCACAAC
LG09	16.45	scaffold_86	1152126	>57464 TGCAGCCTCAATTTCCTGTTTTTCACTGACAGTTATGGCATCCAGTGTGGTTTTCTGTAGTTGTAGACTATCTGCTTTTGGGTGTGAAGCATTGTG
LG09	16.45	scaffold_86	1108661	>57458 TGCAGCCCTCCTGTGACCTGGATGGATGATTACATGAGATCTGAATATAATATTAAGCATGGAAGCTTATGGATGTTCCTTATGAGGATATTTTAA
LG09	16.648	scaffold_86	890585	>57677 TGCAGTATTTTGGATATTATTAAATCAGTTTGTTGTAGGATCTGAAAGATTCATGTCACTGTTTATTTCAGTTTCTTTTAGCTGTTTACTCAATTT
LG09	17.646	scaffold_6	7629662	>53053 TGCAGCTGACGAAGCCTTTGCTGAAGCTCCACGGTGGCAATAGGCAGGGAGATATCCGATGCCAGGCTGGCTGTGGACTTGTTGTGGGGCAGGTGT
LG09	18.444	scaffold_6	7311183	>53021 TGCAGGGGAGAAGGAGGGGGCGAGGGGGATGCTTTGTGTTTCCATGTGTGTGTGTGTGTGGTTGTGCGTGTGTTTGTCTGTGTGTGTGTGTAGGGA
LG09	18.644	scaffold_6	7440823	>53029 TGCAGACAACTAAGGTATTAAGGTGCTTTCCTTACTGCTTGAAGCAGTCTGGCCATTCTCAGCTAACTAAATACCGCTCACTAGGCAGAGGTGGTT
LG09	18.643	scaffold_6	7404400	>53026 TGCAGTTTCAGACAATAGTTTTTATTTTAGTTAAACAAATATCCTGTAAAGTGTTTATCGGTCAGTTTTTGTGACCGTCTGCATGCGACCATTGTT
LG09	26.752	scaffold_6	4491901	>52771 TGCAGACTGACATTCTTTGCTCACTGTGACTCTTCCTTTTCTGTACTGGGTGTGGTCAGCTCTGACAGCACTACATGAAGGATGTAATAATGAACT
LG09	28.907	scaffold_6	3559397	>52694 TGCAGCCCCAAGGATTTTAAATCAAACAACCAGCATCTGATTGAAGTGCAGACTTTGAATTCAAGGCGTCTGACCAATTAGCATTAACTGTTTAGG
LG09	30.046	scaffold_6	3383549	>52694 TGCAGCCCCAAGGATTTTAAATCAAACAACCAGCATCTGATTGAAGTGCAGACTTTGAATTCAAGGCGTCTGACCAATTAGCATTAACTGTTTAGG
LG09	43.099	scaffold_6	933842	>53068 TGCAGAGCGAAAGCGAGGAAGGCAAGTTTATGATGAGAACAGGAGCATTTCCCTGAATGAAAATAAATAAATAAACAAACAAAGAAACAAAAAAAT
LG09	45.801	scaffold_149	151404	>11491 TGCAGATGCACAATGCTTGTGCTACCCCGTGCTGTGAATTGGGACTCTGTTTGTTTTGATGGCTTTGCGAGCTGATGAGTAATGCAATTGTAATCC
LG09	45.801	scaffold_149	179453	>11498 TGCAGAAGGCCGAGATGGATTACAGTCTATCTGTCTGAGTGTTTTGGGGGGTTTTTTGGAAATTGGCATCAATGCACAGCTAACAGCTCACCAACT
LG09	47.455	scaffold_149	1324395	>11472 TGCAGCTTAATGTTTTGAAACTATACCTTTTCCTTCCCACTCTCGAAAATAGGGAGCGCTTTGATTGTTGGGGTTTTTACTAATCTTGTAGGGTGT
LG09	49.812	scaffold_354	102083	>35809 TGCAGAGAGGAACTTCACCAAACCTTTTCTCATTTGTCTATAATGGCATCCAGCACTGCGGATATTTTTAGTTTTTATTCGGAGGCCTCCTAGTTA
LG09	50.044	scaffold_354	163470	>35814 TGCAGTTATTACTGCATGGATTGTGCTCGTTTAAAAGAGAAAAGAAAAGATTAAAAAAACAGCTCACCCCCTTCACCCGCGAGATGTCTGGTCTAC
LG09	53.202	scaffold_100	960674	>1233 TGCAGGAAGTCATCTGTAGCAGTGGTGCCATAAGAGTGTCCTAATCACATGTTTATGTCAAATCAGCCTCCCTTACTAATTCCTCTGTCTGCATCC
LG09	53.629	scaffold_100	1205410	>1038 TGCAGCTCTCTGTCTCTCGCTGAGAGCATATCCTTGAATGCTGAATGTTAGAATAATTCAATAATGTGCATTAAAGAATAGTGGAAAACGTGTGCT
LG09	53.831	scaffold_100	1679382	>1064 TGCAGCTGTGGCTCTGAATAAGGGCTGCATGTGTGTCTCAGAATGCACACTATGCATGTTTGGGATTCTGCGCTCAACTCCCCATTGGACCGAGTA
LG09	55.019	scaffold_100	2279899	>1139 TGCAGCGACACAGTTACACCCGTGGTATGACTGAGTCATGCATGAGGGCAAGCTGGAAAGAATTTGTCAGAAAAATAAGAAGGATGGAAAGAGACA
LG09	55.49	scaffold_197	262453	>19032 TGCAGCCTAATAACACAATGTCACATACACGTTAGGAACAAAGCATGGGAGAGTTTGCTGAGAGAAATCAGTCTTATTACATATCCAACCACAGCT
LG09	55.688	scaffold_190	394644	>18412 TGCAGTAAATCGCTTCTTCTTTGGGCTCTAAGGCCATCATTGCAAGGGATTCATTCAATTATTAAAAATGATCCTTATATTACAAAGTATGTAAGT
LG09	55.688	scaffold_190	527080	>18429 TGCAGGACCCCAGTGTAGGAGCCAAGAGACCCAGACCCAAGGATGCAACACGGCCCTCTGCCCAGGTACATGTGAGCTTAAAAAGCGAACAAAGCC
LG09	55.688	scaffold_190	1055188	>18375 TGCAGATTTAAGACAGATAAGTCCTATAAGTTGCATGCGCTTGCACCTTCTTACACTCCATCACTTACCAGATGATGTCAGTTAAATCTGTGAAGG
LG09	55.688	scaffold_190	224106	>18394 TGCAGCAAATGTTACACATAAACCCAACTTTTTTAGGAAAATCTGGGCTGTCCAAAGCACTAATGATTCATATCAAAGACTGCAAAAGGTTGGAGG
LG09	55.688	scaffold_1669	3	>14317 TGCAGGACCTGTACACCTCCAGGACACTGGGGCGTGCAGCTCGGATCTCAGCTGACCCTTCTCACCCCTCCACCTGTTTTTTTAAATCACTGCTGA
LG09	55.688	scaffold_379	148074	>37391 TGCAGACGTATCACAGATTTGAACCAGTAAATAAGGTTAACCAGTAAAGTAGGGTTTTTCTGCTTCTGCCAGCTGTGTCACTCTCCTTTAAATTCT
LG10	0	scaffold_413	171217	>40301 TGCAGCGGACACCAGGACAGGTTCAGTGCTGCTGTTGGAGTACAAAGGTGAAGCAGAGGGTTTTGTACACCGCAGCAGAGGGAGGTTCAGACTGGA
LG10	0.017	scaffold_413	250308	>40316 TGCAGCTCCACCTGCACTCATAAACACAGAGCGTTAAATCCACCCTGTGTGTGTGCGTGTTTAGGGCGGCGTTCTCAGTGCGACACGTTACATGAA
LG10	0	scaffold_413	173755	>40302 TGCAGCTCGGAGAAGGCCTGCGGAGCGCACCTGGGTTAGTCCCCATGGTAACAGAGCCTGCCCACTGTGAAGTACCCGCCCCCTTTAGCTCTACGT
LG10	0	scaffold_413	135229	>40297 TGCAGACGATCCAGAGAACCTTTGCTTAGACACATTAACAAAGAGTTACAATAATCCAAGCATGAGGAAATAAATGCATGTATAGCTATCTCCAGT
LG10	0	scaffold_303	168293	>31993 TGCAGCGGAGTTTGGGCACAGACATGGCTGATAGCGTAAGACTTAACGACCTTGATTTTACCGCCAACCGCCAACTGACTATTACTCCAGTTCAGC
LG10	0	scaffold_303	85177	>32039 TGCAGTTTTTTCAAAAGTTCTATGCTTTAACAAGTTGGAAATGCTTCTTCTTAAGAAATTACTGATGCCATGTGTGGTGCAATGAGGAGTCTGTAG
LG10	0	scaffold_14	6004479	>12021 TGCAGCGGCAGGGCTGTTCAAACTCGTTTACCGTAAAGAACATGTGTGACGGTGGGAGGAAAAAAGCCAACCTGCCAAAGAAGTCCTACAACATGA
LG10	0.399	scaffold_14	3961571	>11819 TGCAGCTGCTCTGAGAGAACATCTGACTCAGGAAGGTGTTTCTGTGAGTCACCACTGACTGGTTGGATTTTTCCCCCCAAATACAAGCGGATGAGT
LG10	2.973	scaffold_14	2103332	>11657 TGCAGCTCAGTTTGACGGAGAGAGAGGAAAAAAACAACAACAACAACAACAAAAATGAAAACAGCGGGCTGCTTTGAAAAGGAGAAGCAGCTCCTC
LG10	5.953	scaffold_14	636268	>12034 TGCAGGGATAATCGCTGCTCATTTAAGATGCATGCAGCGATGTTTTTCCACACAGTTCATTTCGAGTGGGTCTCCCATTTTAAAACATTCCTCCTT
LG10	12.258	scaffold_218	373478	>22478 TGCAGTGTTTCCTTTTACAGACTAGAGCAGTTCAGTGTGCAAGGCACAGTAATGCATCCAATAGTAATACATCCAGTATATATGTAGTTTTTTTTT
LG10	15.678	scaffold_25	459769	>27227 TGCAGATCTCTCTCAAACTTTACACATGCTCTGATTTGGCTTTGAACTGTGCTGCTAACTCGCCCCACACCCCATCCCCAAGGCTCACACCATCCC
LG10	16.298	scaffold_25	721640	>27273 TGCAGGAGTTTCCAGTAAAAATACAGCCATCTAATCAGCCTCTATAACCAAAGGAAAAATGGCAGAGAAAAGCATCAGATCCTCCCTAATTGAAAC
LG10	16.298	scaffold_25	723383	>27274 TGCAGCTTTTTGCAGACCATTCGTTACCATGCCTTCTTTTCTTTTCTAGGCTAAGTGAAAGATGAGGGCAGAAAACAAAGGTGAACAGATGGAAAG
LG10	18.108	scaffold_25	1033304	>27015 TGCAGTTGAATAGCAGCAATTCATCATTTAGCCAATTTTCACTGGTAGCTGCGAATGTGTTAAGAAACGCTCTGCACCATTTCAAGCTACTATATG
LG10	18.108	scaffold_25	1039971	>27018 TGCAGACAGCATGCCGCAGCTGGAATTATTCATACGCACACTCGCACGCACATACAGACACATAGCAAGATATAGGCATGTAGCTGTGCAGGTATA
LG10	19.552	scaffold_25	1504383	>27045 TGCAGCTATGTCAATAAAAAGAAGATCAACATAATGTATTTATGATTCTCTGTATAAAGTATTTTCTCAGTAACCAGGATATTTTTCTTTCAGCTG
LG10	23.471	scaffold_25	2540449	>27104 TGCAGTGTGAGTAATTTTCCACCGCTCGAGGAAAAAAAATAAACATAAAAATGACCATGTCCTACAGGTCGAACAGAAACATGCCGCATGCAGGGT
LG10	26.743	scaffold_25	3908881	>27183 TGCAGCCTGGCTCCCCCTCCAGGGTCGGTTTGCTGAATGAAATCGAATTAAGTTAAATGCGCTCCAGCTCTCCTTCTTTTACTCTGGATTTCATTT
LG10	27.528	scaffold_25	4498464	>27222 TGCAGGTTAATCTGGGTAAGCTAAAGATTTTCAATGCTGAAGAACTAAAAGATGAACTACAGATTCAAAAATATGGAAATTTGTCTTTCAATATTG
LG10	27.528	scaffold_25	4626052	>27230 TGCAGGTCCAGCGGTGCACTACATCTCTGTGACACCTTTACTTAATTTGAATTTGCAGACAAAATACAGAAACAGCATATCAACTAACATAACAAG
LG10	28.526	scaffold_25	4877880	>27252 TGCAGCCAATAACAAACGCTGTTTCATACAAATGGCATGCTTTGGTCACAATTCTCACACTTTTTTGCACCTATGTTGTTTTTAAATCACAACAAC
LG10	28.724	scaffold_353	40578	>35800 TGCAGACACTTCAAACAGCAGACCATGGATCAGATGTTCTGAGGCACCTGCTCTGTCACAGGCGCTCTTAAATATGTTATTGCTTTGTCGCTTTAT
LG10	28.724	scaffold_353	44728	>35802 TGCAGGGATCTGAGTGGAATGCATCCAATCTGGACGAGTTACAGAACTGTGGGTAAGGACGGAGGGGGGGGAAAAAAAACCAATACAACAAAACTG
LG10	29.975	scaffold_285	205500	>29733 TGCAGTTCTCTATGTGCTCTGTCTCCTTTAGCACACACACTACCAACTGAGCAAAAGTCTTTATGAGTAAAATATCGAATATATGCACGTCGAAAT
LG10	31.238	scaffold_179	588984	>16286 TGCAGATTCCACCTTCTTGTTTTTCTTATGAACCAGGAAGTTCTTCACAGCCAGAGTCCCTGCTTTCCTGACTGTGCCGTGTGCACAGCTAATCAG
LG10	34.87	scaffold_296	382081	>30647 TGCAGTCTTCCCCTTTGTTTACTTATGGTAACCTTGAGTGTGTGTACGTGTGCATGGGAGGGTGGGTGTGTGTGGACGTGGGTATGCACGTGCAAG
LG10	36.903	scaffold_63	539072	>51021 TGCAGGCTGTTATCTAGCAAAAAGGATACACAATTGACCGTTAGCATCAGGGGAGCTAATAATTTTAACCCTGGTAGTTTCTGTTTTTATGAAATC
LG10	37.514	scaffold_63	829305	>51039 TGCAGAGGTCGTGGTGTGTGTGTTTTTTGTCTTCGCCTCTCCCACCAGGGTGGAACTGGACCTTGATTCCCCGCCTCTGAACCCGCCCTGAACACN
LG10	39.664	scaffold_63	1841537	>50899 TGCAGCGTAGCCACTTGATAATGCACAGTTATCTTCAGAGAGTGGAACCTGAAGCAGAGAAATAGATGTCACTACTGAAATTACACGCCATTACCC
LG10	39.862	scaffold_63	2292820	>50928 TGCAGTCCATCTGGGTCAGATATAAACAAAGTTTAGGTGGAGTTTATTTTCATTTTGCTGACTTTTTACAGTCAGTTACAATAACTCTTACTGCGT
LG10	39.862	scaffold_63	2326301	>50933 TGCAGTGTACATTCAGGACAGAGCGTTTAATCGAAAGTTCTATAAATAGGTGGTTAATTTTCTGAGAGTATGCGATAAATGGGCATGGAAAGCACC
LG10	41.688	scaffold_63	2646557	>50956 TGCAGAAGGGAGAACATTTGCAGATCAATAATCTCTAATGTTCATCCAGAATGCTTTCTGGAACACTTTCACCACTCTCACAGTGAACAGACAGAT
LG10	47.684	scaffold_248	506025	>26056 TGCAGACTAATTATTGGGTGACATTAAATTATTGGATACTGGTGGTCTGATGTGACCTCAGGGGTGAAATAAACCTGTCCTCTCTGCATGAAGTAA
LG10	55.26	scaffold_79	814508	>55660 TGCAGCTCAAGTGAGCAGAGTGAGTCATTAGAGTTGGAAGAAAAAGGACACGAGTGAGCAAGAGTAAAGCAGTGGAATGTAGGGCGAGTGAGTGAA
LG10	56.29	scaffold_220	487310	>23110 TGCAGCATGTTCGAGTCAGGGGTCACCAATGTGGAGGTAAACACAGACGACACGAGAGCTCTCAATAAACACTGCTCGTTTATTACTCATCACCAC
LG10	56.29	scaffold_96	1130086	>60228 TGCAGTAGCACGTAAAAGGCAGAGGATGATGCTAACCATTGCACAAAAAGTTGGACTTCTGGACATGCTAAAGACAGGTAGAAGTTACCGTATTTT
LG10	56.84	scaffold_96	1520726	>60252 TGCAGTGTTCTGGACAGAGATCTCAGATGTTGTCGATGGGATCTGCTGGAACCACTTGCCCTAAGTGCCATCACCAGTTTGTCCATCTCTATCTGG
LG10	57.116	scaffold_96	1939955	>60281 TGCAGTAGTTTCTGGATGACATTTTGCTAATGTTGATATGATGCTTGAGGGACAAACTACTGCCTGATTCAACCAGTTCACAGTGTTTGTGGATCG
LG10	58.519	scaffold_98	1368855	>60608 TGCAGTTTTTGATGTCATTTTTGTGTCTTTTTCCTACTTTTTAAAACTCTGTAGGGTTTAGTGAATGAAAGACGGAGCAGCTTTATGCCAGGAGTG
LG10	58.749	scaffold_98	1108125	>60573 TGCAGTTCCTTATAACTGAATTTCCATCACTAACTTTTCGTCTTATTGTTGTTCTGCTACATTTAGGAATCATCAGTTGGCTCCATTTCACCCTGT
LG11	0	scaffold_396	50827	>38662 TGCAGCCTTATTGGACCACTTTCATGACAGTAGTTTGTTTGAATTATAACTACTTTCGCCATTCAATAATCTCCAACAGGTAGTAAAAAAACAAAA
LG11	0	scaffold_396	185389	>38651 TGCAGGGTTTCTTGGAGGACTTCAGAGATCCAGACTTTGCTCAGAAGTGACAGCAAGGTTCTTAGCACATGCTGTATGAAATGTTAGACCAGGTCA
LG11	0	scaffold_396	94505	>38665 TGCAGACACTGGTGCGTCCAGATATACAGCCCTGTCCCTATCTGGGATGTCAGAGAGGGTCAGCCACAGGTGCCTCTGCGCCACTACTGTCGAAGC
LG11	0	scaffold_2348	2459	>24683 TGCAGTTACGCAAAGGCCCCGCACCCGAGGCCTCACTGGGGCCAGCAAACGGACTGCCCAAGGGCCCTGGGTCGTGCTTCACGCCCGAGTATACTC
LG11	0	scaffold_341	442558	>34883 TGCAGCTCTGCACTAAACTTCCTGTTTCTTAAACTTCCACTAACTTAAGCCTCTGTTGCTAAGGCGACCTATCACCCTCTGATCTAGTTCTCTCTC
LG11	0	scaffold_1108	3702	>3636 TGCAGTGATGCATATGCTTTACTGGTCTCTTGTGGTAAAGAGAGATCTGAATATAAATATGCTATGGTGTTGATTTTACTAGTTGATAATGACGTC
LG11	0	scaffold_163	332088	>14105 TGCAGGGTTTATGTAATGATTAACTTCTAAAATGATTATTTTTCAAGGTGAAATTATATTTCCATGTTAGTTTGAAGCTATATAGTTTGCTCATAA
LG11	1.011	scaffold_124	719969	>6533 TGCAGTGGAATTGCCTCATAAGAGAGAGCTGGTCCTGTGTAGGTTGAAATAATGCTGAGGATGATGAGCATTTAAATAATGGAAAAACAAGGTGCA
LG11	2.629	scaffold_124	123359	>6420 TGCAGTGAAAAAAACACAAGGAGGCATGTTTAATGTTTCTTTTCCAATGAGCTTTGGTTATTTATGCAATGTAAAGTATGAATTATTCCCACGAGG
LG11	3.316	scaffold_143	492930	>10805 TGCAGGAGAAAGTGAGCCACAGCTAATAAATGCCAAGACATGTAAGTGTCCTTCTCATAAACCTGCAAGTAACAGCACAGAAATGTAAATGCTGAG
LG11	6.689	scaffold_145	76357	>11066 TGCAGTATATTGAATTAGCCATTTCTAACTTTTCCAGAACGGAGCACAATCCTTCAATGATTATTCACTCAGGGACAAGACTGCGTCATCAAAATA
LG11	6.689	scaffold_127	468378	>6912 TGCAGGCAGTCTGAAAGCATCAAATACACAGTATTAGTGATAATGATACTCGTTTATTGAGAAAACCCCTAAATGCTCTTTTTATGATGGGTGCTC
LG11	7.933	scaffold_127	1137944	>6853 TGCAGGATCCTTGTTTATTTGAAGTGACTCGTAATTTCAGTTGTTAATTTTGAGAAGTGCCAGAGGATCTGTGCCTGCACTCAGTCCCAAGCAGCA
LG11	8.147	scaffold_127	1233463	>6867 TGCAGACACATGTGACATGCTAGAGAGCTGTCTCAGAGTCTGTCTGGATTTACCATCTAATCTGTATTGTTCCTTTATTTATTATTCTTTCTCTCT
LG11	10.683	scaffold_108	1274265	>2874 TGCAGCTGAGCCTGACAGGTATACCCATTATAAGCATCATTAGTGTAAAATAATTATTGTGCTTGTCCAAAAATGTTATCATGTAAATCACTTAAT
LG11	15.593	scaffold_83	1652131	>56861 TGCAGAAGTTCTTCTTAAACTGTACCTGTACAAATTCAACACATTGCCTAACACTAATACTAATAAAATAAAGAAAAAGAGTGATGGGGGGAATAA
LG11	15.692	scaffold_83	1695264	>56864 TGCAGTTCTCTGGATGAAAATACCTCGTTCATGCCAGAACTCAGAGGAGAATTGACACACTGCTTCGAGCTGACTGGAAGGGAATAATAACTCAAT
LG11	16.375	scaffold_83	2098204	>56879 TGCAGATGTGTGGTCACACAGGGGTGAGATATGATAATGAGAGATACATCTGAAAAAATTAGGTCTGTTTATACAATGATGAAAAACAAGTGGACC
LG11	16.62	scaffold_83	2514645	>56918 TGCAGTTATTCTAATAGTAATGCTGTTTGACGTTTTGCTGATTTAACTCAGATCTAAGTGTTTGATTCCTGTTTAAATTCAGATGAAGTGACTGAA
LG11	20.632	scaffold_44	3137960	>42171 TGCAGGTTTCCCCAACCTTATAAACAGTGCATTTGCATAATGACTGAAGGCTGTCATGTATGTCATGGTTATATCTCTGGTGCTTATCTAGAATCT
LG11	21.464	scaffold_44	2631322	>42115 TGCAGGTGGAGTGAACACACACTTGTGAGGGTGTAAGTGGGTCAAAGGTGGTGATTTCATTGCACTAATGTGCTGCTGGAAATGTAGATAGTCCAC
LG11	22.68	scaffold_44	2135376	>42065 TGCAGCCTCCCAAATATGGACAAATATCAAACCCAGGGTGAATATAATGAATATTTAATGTAGTTTAATAAAAAAAACAAGCCAGCAGGTTGTTGG
LG11	26.144	scaffold_44	1216158	>41988 TGCAGTTACTTGGTAAAAGGAAACCATGTGCAGAATAATGTCCCTTGACAGTCCCACTGTTTTAATCACGAGACTTCTCAGTGTTGCAGATATAGA
LG11	31.7	scaffold_44	67651	>42279 TGCAGTTATGCTTCTTTTATCAGGTAGGCTAAATTCACATGATGTGCAGACAGAAATAAAGAAATGGGGANTTTTTTTTTCAGTCTTCTGTATTTT
LG11	32.823	scaffold_66	2321245	>51664 TGCAGTGTGAACGTAGCCTTAGTTAACCCTCTGATCTGACAAAGCCCGTTCCTGTTTCTGTTATCATAAGTTTCCTAGCTAGTTAAACATGCCTGC
LG11	34.786	scaffold_66	1801923	>51634 TGCAGGCAGTGCACTTTACAGTTCTGCACAGGGATGAGGTTTGCCTTTAGGAGGTTTTCATCATTTACAGTGATGCAAAGCTGTCTCTGTTTCATC
LG11	35.392	scaffold_66	1578229	>51625 TGCAGTTAGTGTGGTAGCAAAAAGTCAACATTGTGTAAAGAGATTTTTGTAACTAAAATTTAATATTCAACTTTTGATAGTTGCATCAAGGACGCT
LG11	38.259	scaffold_66	703641	>51754 TGCAGTGACTGTGGATGCACGAGTGTTTGTCTTTGTGAATCTCAAGCTATTTATTTCCTTTCATAAACTAAACGAGAAATGCTAACGGATGTTTAT
LG11	38.259	scaffold_66	681085	>51753 TGCAGTGGAGCATATCAGTCAGTTCGCACTTCTGTGCCTGAGGGAAATCCCACAATAAAGCTCTTAATAAAAGGTGGATCAGCTCTTATTAAGACT
LG11	39.393	scaffold_66	368820	>51718 TGCAGTTTCTGGATTGTTGGAAGAAAAAGTGACTGCACTACAAGATGTCTAACACACGTACAAAATTCATACACTGTTATCAGGTTTACAGTATGT
LG11	40.875	scaffold_288	436431	>29949 TGCAGTGTAGCCATGAGCTACAATTGCAACAATCCAATTAACTCATATANTTTTTTTTACACTAAACTGTGGTTCTAAAAGAAAAGTATTCAGGAA
LG11	41.471	scaffold_288	74047	>29966 TGCAGCCTTTCTGTTTATTAATAATAATGGATTGGATTTATATAGCGCTTTTCAAGACCCTCAAAGTGCTTTACAATACCACTATTCATTCACTCT
LG11	41.471	scaffold_89	181584	>58307 TGCAGAGACAGGCAACATATGGCACGAAAACCCAACAAAATTTGACACGATCAGGATGTGGGGAAAAAATTAAATCCTTTTGTGTCTTTTCCCCCC
LG11	41.471	scaffold_89	259753	>58363 TGCAGTTTTACTTAATTGCTATTTTGTGCAGCTATTAGCAGTACACTATATAACGTATTCTGAAAAAGGTTCTGAGAGTTTTTATTTTTAATACTG
LG11	47.791	scaffold_312	23780	>32669 TGCAGTCATAGGAGCTAAATCCTGGGAAGCAGACACAACCCCAGTTTGAGCACTGGCCATTCCCGTTGCAAAGATTTGGACACTTCAGGATGGCCA
LG11	51.068	scaffold_138	662166	>9668 TGCAGGCGGTCAGAGGAGACCTCGAAGGAGGGCACGAAACTTTAACGGATCAGGTTTGCGAGGTTGTTCTGCTCCTCCCCCTGGCGCTCTCGTGCC
LG11	51.068	scaffold_138	716336	>9685 TGCAGAGCGCCTCGACGCTGCACGGTGGACAAATGTGTTGTTTGTGTGACTGCTTCCTGTGGCAGCTCTTCCTCCCCACAGTTGCCAAGTTTTCCC
LG11	51.068	scaffold_138	720168	>9688 TGCAGAGAGCACGTGCAAAGAAAACAGGACGTGGTCCCGAGACAGAACCCTGTGGAGCTCCAGATCAGGACACGGTCCCGAGTCTGTTGCAGGGTT
LG11	51.068	scaffold_138	1003857	>9435 TGCAGTGGCAGAGCTCATCGTGCTCTCCTGGCTCCTGCTTTTAGGTTTTAGTGCAGCTACGATTTAGAGAAATGAAATAAATATAAGAGGCACTGA
LG11	51.266	scaffold_138	1214883	>9481 TGCAGCAGGTAACAAAGCAGCGACGAGCAGTCACCTGTTCGTGTGTCCACGGCTGAATCACCACGGCGCTCTGATGCGTCTGGGTCGGTTTTCGTC
LG11	51.266	scaffold_138	1512297	>9536 TGCAGCGCTCTGTGTCGGCACACTCGGATCAGAGATTCCTCGTTGGGTTTGTTTTTATCTCTCGGGTTTAAACAGCTGCACAAACAGACAAATAAG
LG11	51.266	scaffold_404	232679	>39789 TGCAGACAAACAAGGTAGAGAAATTTGAGCTTTATAACAGTCACTATAAACTTGTAATTACCACGATATTCGAATAATATGCGAATGACACAATAT
LG11	51.266	scaffold_404	335577	>39799 TGCAGTGTAGATGGTGAAGAGGAACGGAGCCAGAAGCGTTCCCTGTGGGGCCCCCGTACTGTCCGACACACAGCCCTGAGTCCTCACATACTGTAG
LG11	51.266	scaffold_404	236727	>39790 TGCAGAGTCAAGAGAAACAGTTTGAATATGATTACAAAAGAATCCAATACGCAAGAGTCATAAACACGACGTCTGCGCAGTATTTGTGAGACTGAA
LG11	51.627	scaffold_293	177074	>30495 TGCAGAACGACGCAGAGGTGACCTTGAGCCCTTGTAACGCACCATAAACACAGGCAATGAAACTAATCCAGAATACATGCATATGATTCATCACCT
LG12	0	scaffold_421	253503	>40846 TGCAGCTCGGCCGATGAGCAGGACGATGATGAAGAGGCGTCGGTGTGAACACTGACTCTGGACGAGGGCTAAACCCGACCGAGCGAGGACTCCTCC
LG12	0	scaffold_421	260709	>40853 TGCAGCTCTGCTCCGCCTCCACGGCCTCAAAANNNCCTTTTTTATTTTTCCAGCTCGCCGTCCGCGGCTCGGAGACGTTTCCAAACGACGCAACTT
LG12	0.003	scaffold_421	255700	>40849 TGCAGGAAGAAAGCCACCTGCTGGTAAACGAAGTTTGGAGTCAGAAATGAGCTTCAGCTCAGTTTGATCTGAATGTTTTTATATCGAAACGACAAA
LG12	0	scaffold_237	461566	>24922 TGCAGCAGGTCCGACTGCTGTTCTGGTTTTGGAGATGACGAACGTCCGCCTGTTTGGACGTGTTGTCCTTCTGCTTTACATGAAAGACTGTATATC
LG12	0	scaffold_237	688369	>24976 TGCAGGACTGAGAGGAGGAGGAGCGCCACCTTTGTGCCCAAAGCAGCTCTGCCTTTTAACTCCAGCAGATAAGAACATTTCCCCCACCAGAAACAG
LG12	0	scaffold_1157	8334	>4451 TGCAGTAACAGTCTTAATGGAAACAGACTCTGAGCCGACATTAACTGTATGTGTTATTATATTCCTGGGCTCGGAAGGAACATGAAAGAGACCTTT
LG12	0	scaffold_728	45513	>53626 TGCAGCAGAGCGCCGTGAACACTGAGGGCTTCGTGGTGACGGCGCCGTAAGCAGCTGCTTGCCCTTGTGTGGATCCATACATTCATCTATTTATAG
LG12	0	scaffold_293	536228	>30534 TGCAGGTTTCAACCTTATAAACAGGACATTTGCATAATGACTGAAACCAGAACACTGAGGGAACAATGGGCTGGGAGGTCAGTTCATTGATCATTA
LG12	0	scaffold_37	144052	>37469 TGCAGAGGATGATGGGAGATTCAGCCTGAGAGCTGCCAGCAAAAAAAGCTGCACAAGGCAAAACTCTCAAATAATGAGCGCTAAGGTGTATTTTTA
LG12	0	scaffold_37	155370	>37479 TGCAGAGCAGTTCTGAGTGAGTCGGAACAGTTTACTTTGAAACTCATCCTTCAGTTCAAACTGGTTTTATTGGGCCATTGTGATTCAGCACACAGA
LG12	0	scaffold_37	404362	>37707 TGCAGGAAATGAGACGGTAGCGTTTTGTTTTTTTAACCAAAAATTGTCATGAATACTTTTTATTAGTGGTGCAACGGATCACGGTTGATCCGTAAT
LG12	0	scaffold_37	699555	>37782 TGCAGACGATGACATTGTGACCTGTAGTGAGAGTAGGGAGCAGGTGGTAGAGACGCATTAGAGGTGAGAAGAAAGCACACCTCCAATACATGAGTT
LG12	1.611	scaffold_37	1506306	>37475 TGCAGTGAAACACGATATCTGCCTCACGTCTCACTAAGTGTGTCTGTGCTGATGACTTATCCTTTATGTCTCCATTTTCACTTTTTGTTATGGTTG
LG12	2.811	scaffold_37	1923758	>37514 TGCAGGATAACGTTTCACTGTGCTATAACCGTATTTTTCTTGAGCTCCCTGCATTCATACACATACAGTTTCTATTTTGATCCATTCAAAATAAGA
LG12	4.216	scaffold_37	2263145	>37547 TGCAGTGTGAGTATTTCTGTTGCTGAATCATTATACCAGAATTTGATGCTTACAGTGTATGTTTTGGATGTGCAGGTTGCCCCGTAACTCAGCCTG
LG12	6.027	scaffold_37	2421356	>37561 TGCAGTGCGAGTCTGTGTTGAAGTACTGGTCCATGTACACTGCAACGCTCGCCTACTGTTGCGAGCTGGGAACAAAACCAAGACTGCTGGTAGAGA
LG12	7.43	scaffold_37	2523843	>37576 TGCAGTTTCAGAGGGGCGGCCAATCAGAAGAAAGCTGACTTAAAGAGTGGGTGGTCTTAAACTAGGAAGAGTATGGGGCTGCACAGACACATTTAG
LG12	7.628	scaffold_37	2578074	>37579 TGCAGGGCAGAGTCGGCTCCCAGGGCTTCTGACACCGATTACAATTTTTCATTTCAAAAACGTTTACGATTGTCTCAGCCTCTCACACAAACCCCA
LG12	9.644	scaffold_37	2958916	>37621 TGCAGCCTCTGGACCTGATAAATGAAGCCAACGGTCAAGTCACAAAGACTACATTTCCTCTAATGGCCAATTGAAGCTGCCTCCAAAAGTTATCCA
LG12	10.243	scaffold_37	3263216	>37648 TGCAGCCAGCAGCTTTAAAACATACAGTGACACGCCCTTTCCTCAGGGAGACAGAGACAGGAGAGGAAACGAGCGGAGCAGAGCAACACAGAGGGG
LG12	11.243	scaffold_37	3670239	>37681 TGCAGATGATCTTTTAGCTGTTTGACAACTACTCTTTCATAAAGTTTTGGGATAAAAGGAAGGTTGGCGATTGGCTGCACCAAAAACCTTATAGTG
LG12	11.64	scaffold_37	3876620	>37697 TGCAGACTTTAAGGGGGAAAGAAAATGCTTTCCCCACTTTCCCTTTTTTCATGCTTTATCTCTCGAGCCTTCAGAAGGCTGCTGAGTCATGAGTGG
LG12	12.436	scaffold_37	4289317	>37731 TGCAGGCCATGCCAAATTTAAACTGTATCCTTATAAGAGCACATTTGAAATAGCCATTAAGATAAAGATCAAGAGAGAAAAATACATGGAAGATAG
LG12	12.436	scaffold_37	4294750	>37732 TGCAGCATCTACTCTGTGAATGGTCAGCATAGGTTACAGATTCAGCGTAGTAGGTGAAAACTATATCGTTCTTAGAGGTGGAGGATTAAATAATTA
LG12	13.233	scaffold_126	157951	>6764 TGCAGGTAAACTACAACTGCAAATCAAAAAGCTTTCAGTACCAAAAATCCCATGTTGATAGATTCTAAATGTTCATATGCATATGCTAAAAANNNN
LG12	13.431	scaffold_126	247950	>6792 TGCAGTTTCTGAAAAGGAATTCAGCAGATTCATTAAGTGCAGTCCTTGTTTACATGTCTTTATAAGCAGATGTGTTGACTTGAATTTTGACTCACC
LG12	14.028	scaffold_126	348488	>6799 TGCAGTTTTTTTCAGCGGTTGTGAGGATTTGAAATAAGGGTGGAAGCTCGTAATGCGTGTGTATGTGTGTGCGTGTGGCTGCCATATTAGTGGGGT
LG12	14.028	scaffold_126	442773	>6804 TGCAGGGTCGAGTTGGAGGGGTGTTCGAGTTGGAGGGGTGTTCTTGACACTGATTTCTTCTCACTGCGCATGATGTGTCCATACCACCGTAGACAC
LG12	14.028	scaffold_126	515695	>6810 TGCAGCAATGTGCTGGTAAAATTATCTCTTATACACTAGACTCACTCAAAACACTGGACCCACGTCACACACAATTTACACATACTTGCGCTTTGA
LG12	16	scaffold_126	1780097	>6779 TGCAGGGAATACAGAATATTTACAGAAATGTCTTCTTTCTCTAAAACACCCAATCTTTATCCTTCCTCTTTAGCCTTCCTTCTTTTATGCACCAGT
LG12	16.654	scaffold_459	137711	>42439 TGCAGTGACTCAGTGTGGGTTAGAAATAAGTGACTTGATATTTCAGCAGATGTAAGATGATATCTGTGTGGGTGATATCTTCTGAAGATCAGTAAC
LG12	19.081	scaffold_81	982098	>56572 TGCAGAAGGTTGTGGAATGACTCCTGCTGAGTGTCTGGCTCTCGTCAATCCACAAACCAGACATGCAATCTGGATTATGTGTTGCTCATTTTTTTT
LG12	19.678	scaffold_81	1127463	>56414 TGCAGAGAAACGGACAAACCCATAACTAACAATACTGTTTTTCTTTCAAGTTGGCTTGACATCAACCAGATCAGCATCTTGACTAAACTAATGGGT
LG12	19.678	scaffold_81	1456580	>56433 TGCAGTGTTGATTTAACCAGAGCAGGTAGGTAATTCCTCATATATTCAAAGAACAAGGATTTTGTGTCACTTGCAAACATAAGGAGACATTAACAG
LG12	21.286	scaffold_81	2063016	>56470 TGCAGAGATTCCTTGAAAAGATAATATATTTCAAAGTTTTACATTTAAAAAACATTTTCTATCATCCTTTCCCTCTACAAAGTGAATTGATACGGT
LG12	21.286	scaffold_81	2063621	>56471 TGCAGATGTTTCCAGGTTCCAGGCTCATTCAGGTGGATGAAACCTTATCAGCCTCACAGTTTGTGGGATTTTTGGGCAGCTTATAAAAGGCGCAGT
LG12	22.689	scaffold_81	2427470	>56502 TGCAGATGGATTCTTTGGTTGCCTGTATAAAAATGAAGTTTTAGTGTTTCGACAGCATCAAATGCAGGACGATTTGCAGATTTATTTATTTATTAA
LG12	23.285	scaffold_81	2476982	>56507 TGCAGAACTCTCGTCACCAATAGTTTTTCTTGGTTATTCTGTATTATTTTGTATCATGCAGGAGATACAGAATAATCATGCTCTGATGGGATCATA
LG12	24.085	scaffold_81	2500689	>56509 TGCAGTTTATACACTGCTGGACACGAAGGACTACAGACAGTGGGTTTAATCATTTCTATTTTCAGGTACCTTGTGTTTTTAAGGATAACACTGATC
LG12	25.288	scaffold_81	2809967	>56529 TGCAGGGGAACAAAGAATTAATGGCAGTAGTATTAAATTAAAAATGCATATGCAGGATGGGACAAGTGTTTCTGGTCCAGTCATTTGTTGTACATC
LG12	25.693	scaffold_112	2051999	>4026 TGCAGTTGAGCAGGGACTCTGGTCAGGCGAGGAGGGAATAGGAGGAACTTGGTCTTGTGTTGGCTTAGAATTGTTCGGTGGAGGAGAGGTGGAAGA
LG12	26.103	scaffold_112	1893283	>4010 TGCAGTTTTGTGTTCACACAGATCATACCGTGTTTGATATTGAGTTTTAAACATCCAGAGGTATTTTTGTAAAGCCATGAATTGTTCTGAATTCAT
LG12	26.103	scaffold_112	1892097	>4008 TGCAGACCTATCCTGACACTGCATATTCATGCTAATGAACATGTGAAAAGAAACCTGTGATGCACAAGCCCAGCTATTTTTGCAGAATAAGTCATT
LG12	30.404	scaffold_112	813482	>4069 TGCAGGTTTTAGATATGTCCAGCTGATTTAAATGGCTACATAATCCCTCAACATGTCTTTAAGTTCCCCAGAGGCCTGGTAATGAACTAATCATTT
LG12	33.765	scaffold_5	1262622	>49174 TGCAGTGATGGGTGGGAGGCAGCGAGAGCCACTCTCATAGCATTCCTTTTTTATGGGGCAACGAACATGAAAACATAAAGTTTGGATGGTTGTTAT
LG12	33.963	scaffold_5	1636790	>49191 TGCAGTCTCTTTTATTTCCTAAAACTCTCCTTTGTACATGTATATTCACACGGCTTTGTCATCACACTGTCTACCTGCCCTGTTCACCTCATTGTT
LG12	38.82	scaffold_5	3862710	>49334 TGCAGTGAGGGTGTTTCAGTCTCTGATTAAAGGAGCTGCTCAGCCCACTCACATACTCGTGCAGTGGGTGATGTGGGTTGTTCGTAATGGATGTCA
LG12	40.024	scaffold_5	4292351	>49378 TGCAGACTGGGGAAGCCCCACAGGAGCTGCACTTTTGGAGATGCTCTGACCCAGTCATCTCATATCCTCATGCTTACCCATTATCCTGCTTCTAAN
LG12	42.706	scaffold_5	5508412	>49491 TGCAGCGCAGCAGAACAGTGCCTCGTTGCGTCATACTGAGTCTGTTAATAACAGGCTAAACCACAAAGGCCATCCGCTGCTCTATTTCTCATCTTC
LG12	43.704	scaffold_5	6067701	>49538 TGCAGGATACTTCTGTTGTGTTCACTCGCATATGTGGGATCAGATTCAGGCTCAAACATGTACAAAGGGTTTTGTAAAGTTACCTGTTGTGATGCC
LG12	44.507	scaffold_5	6356149	>49558 TGCAGTTTAAACAGAGAATCAGAAAGGGTAAGAAAGGTGATTGGTGCCAGACAGGTATTTCAGAAACTGCTGATTTACTGGGTTTACATTGGTCCA
LG12	45.103	scaffold_5	7152608	>49606 TGCAGTTTAACTAATTGGTGTGTGTTATCTGTCTTCATCGTAAGATAAAGTTGAGTGTAAACTGCATAGCAGTGAAAATGTATGCTATGCCTTCTA
LG12	45.103	scaffold_5	7312923	>49613 TGCAGTATAACGTGTCTTTAACTTTGCACTAAATCGTACTAATTTCTCTGTTTTTCCCTTCATTTTGTGACTTCTTAGCCCGCGTGCAAGGTGCCT
LG12	45.103	scaffold_5	7605853	>49627 TGCAGCCTGCGAAGGATTAATTTGTTTCATTGATTTCTCTTTAGGCAGAATGCCAGCGTCTGCCGCTTCCCACCTTTTCCCCAAGACTCGCAGCTG
LG12	49.221	scaffold_32	1147640	>33810 TGCAGAGTGACTCACTTTATGTGTTTGGAAATAAAAGTCTGTTTTATTTACTCGACAAATGTGCTTGTAATTACCATCTCACCACTTTTTAAGGCA
LG12	49.221	scaffold_32	1223460	>33814 TGCAGGTTCAGAGAAAAGTGAGCTGTTTTGCACTAGAAGATCGTGTCCTCCACCTGAATCTCTCACTTCACTTGCTGGTTCAGTTTCTGATGTTTC
LG12	49.221	scaffold_32	1298094	>33824 TGCAGGCTAAGAGCCCAGATAACGTGTAGATCTAGCTCCCAGTTTGGATTTGTGATACAGAAACCATCTCTACTTTTAAGATTAGCTTTAAAACCT
LG12	49.419	scaffold_32	1676190	>33855 TGCAGATGCATGTGGCATAAATAATACAGTAATAATACATCCTAAAACAATAAAACTGACTCTGGAGCCTGAAATGTCTCTACATCTTGGCAGTAA
LG12	50.417	scaffold_32	2352436	>33934 TGCAGGGAGAGAACTGCTTTCAGGAAACATGAGCACATACACAGACCTATACATCCTCTTCCTCTGATTAGTCTACACGGTTAGCGAAGTGAACAG
LG12	50.417	scaffold_32	2462059	>33942 TGCAGCAGAAACAAATGTAATTATAAAAGGATTGTAACACGCACTTATTGAGAATAGACAGAAATCTACCTCTGCCACACTTCATTCAAACTTCTT
LG12	51.214	scaffold_32	3573028	>34054 TGCAGGATGTACGTTGTCTGCATCTGTAATGCGAAAAGGAGATTAAAGTCTCAGCGTGAAGTCGTTCTCCACTTTGTGATCACCAGGGTGTCTGGT
LG12	51.412	scaffold_32	4101001	>34097 TGCAGTTCATTGATTATTTATATTCTCTGTGTGGGGAAATACTGGTTGCTACATTAGGAAAAGAGAGTCAAGTAAACACGCTCAAATGGCAAGGAT
LG12	51.412	scaffold_32	4122935	>34101 TGCAGAGCACCCACGCCCACCGAGGATACACAGGCTTACCCTTATTCGCCCTCCTTTCTACCTTCCTTTCTTCTCTCACCCACATCCCATCTTATC
LG12	51.412	scaffold_32	4375296	>34120 TGCAGTCTGCCTTGTACAGGTAGGATGCAGGTCTTAGATCATATCTGTTAAACATTTCTCAATCTCCATATCACTTTTGTTATTTATTTTCTGAAT
LG12	51.61	scaffold_171	10755	>15368 TGCAGCAAAACTGGGTTTGGGTCATCACTTTGTCTTCCAAGACAACGACCAAAAACACATTACAGTCCAGTCAGCATTACTGACTGGTCTGTAGTC
LG12	51.61	scaffold_171	23661	>15406 TGCAGTAGCTGGAGTTTGTGAGGNNNNNNNNNNNGAGTAGCTAATATCTGCCGAAGGGATGTTCGACTAATGCAACTCTCCAGTGACATGCGGCGA
LG12	51.61	scaffold_171	646387	>15452 TGCAGAAAATAATGAATGAGTACGATGCAAAATGTGATTCATGCTTGGGCAAATGTATTCTGCTGAAAGTCTTTGCCCCTAAATTAGTATTGAACT
LG12	52.206	scaffold_202	52050	>20699 TGCAGACTTAGTGTAGGATCAAAAATGTGGGCAGGGACATAAGAAGCTTTAATCGGTGAACAATCTGAGTGGCTAATGCAGAGCAACGTAGTACAA
LG12	52.206	scaffold_52	67884	>46610 TGCAGTCCGCTCCTGTCGACAAAGGTTTCAGGTAGTTTCTCCTTATTTATTTTACAGATGATATTCAGTGAAGCTTATTTAAACAAGCTGCTTGAA
LG12	52.206	scaffold_52	71342	>46612 TGCAGGTGTAACTATTTCTTCCTATATGATGGATCCAAGGTCAGAGGAGAGGCTGATCCTACAAGAGACGGAATCTGCTACTTCTACCCTGAAGAG
LG13	0	scaffold_167	1061414	>14412 TGCAGAGCTCCAGCATGAAATGGGATAAGAATTTAGGGAAAATTGATTCCATTATCAATATCACTTATCGATTCAATTCCTTATCAAGGGTTGACG
LG13	0	scaffold_167	1409165	>14429 TGCAGTAGCTGGAGTTTGTAAGGCTGCCATTTGTGAGTAGCTAATATTCTCCGAAGGGATGTTCGACTAATGCCACTCTCCAGTGACATGCGGCGA
LG13	0	scaffold_61	3260976	>50352 TGCAGGTCTCCCAGGTGCTAAGGCAGCAAAACAGCCCCAGACCATCACACTACCATAACCATAGTTTAATGCCGAAATAAAATACAGGGCCATGTA
LG13	0.397	scaffold_61	2777387	>50319 TGCAGAAATAGTCCAGACAAACATTTGTGTTGCTTAAAGTTGAGTACGAATGATCATCTGTGACAGACTGGTTACCTGTGCAGGTTTTTACCCAGT
LG13	0.993	scaffold_61	2383776	>50273 TGCAGTAAGTTCATGGATGGGTGACCTCATGAGAGACAGCTGTTGAATTCCACTGAAGATGCCAATTTCACTCAATTTCCAGCAACCAGAATGATC
LG13	2.758	scaffold_61	2043553	>50242 TGCAGGGAACTAAAAGAGGGGGATGGGCATTCATACGGAGAGATAAAGCACGGAGAAATCCTGAAGCATACTTTAGCATCTCTACATAATTCTGCT
LG13	3.339	scaffold_61	1434526	>50184 TGCAGGCTACAGGTGAATCAAAGCAACTGGTAGTTTTCAGGGAATATGAACTTGAGATCTTGCTGTTAAGAGTAAGCTGGAAAATTTCTAAATAAG
LG13	4.602	scaffold_61	337991	>50355 TGCAGTTTCCAAGTGCCACTTACTGCTGAGGCAGTGAAGAGCCCAGTTGCTTTCATAGCCTACAAAAAGGTAAGTCTAACATAAATAAATAAATAA
LG13	5.199	scaffold_61	116245	>50150 TGCAGTGAGAGAAAAACTAACAAGGCTGAACACAGTCACGTGTATCACTTACACATACTGTGCATCAGAAGCATCAACAGTCTTGTTGTTTCAAAG
LG13	5.397	scaffold_119	265	>5238 TGCAGTGGAGAAAGAAGAAACTTGTTGAAACGTTGTTTCTTTTATTTTTCTCCTGTGATCCAGATGAAGGCGGTGATGGACCAACAAACATCAATA
LG13	7.009	scaffold_119	763613	>5280 TGCAGGACAACCATGGTACAATAGGCTTGCCAGGAGCAATTCCTGAGGAGCAAAGCCTATTATCCACGGATGAAAGGTTTCTGCTGTATTTGGCGC
LG13	10.628	scaffold_119	1954005	>5230 TGCAGAGTCAACCAAAAAACACAGTTGGTAAAAATCTCAATCAGCACTTCACACCAAGTGTCAAGCACTGTGGAGGGGTGATGAACTGTGGTTGTT
LG13	13.753	scaffold_240	623239	>25554 TGCAGCTACACCAGCAGAGGTAAACTCAGGGCTTCAGTTCACCAGACCTGTGGATTTTTCTCACTCATCGCTATCCTACACCAAGATCCCATATTA
LG13	18.407	scaffold_72	149659	>53673 TGCAGCACAAAAGTGCAATATAGGTCTTAAGTGTAACCACTAAAGTGTAAAACACACATGCACATAAGGCACAAGGCTCCCATTTTCTCTGTCACC
LG13	21.009	scaffold_72	896453	>53855 TGCAGGCCTGAGCAGGAAAAGCTCCTCGCTATGTCAACAGTGCAGCTGTTCTCTGAACTGTGACATCTCTTTTTTCCTAGGCAGTCTCCCCTCTGC
LG13	28.788	scaffold_148	1368274	>11341 TGCAGCTAGCCAGTATTAGAACTACTTTCATGTTCAAATAATGTGACATTAGCACCAAAATGTTAAACTAGAATCATAACAGCAGTTCATAAACTA
LG13	29.209	scaffold_148	885965	>11429 TGCAGCCTCTCAGTCAAAAATGTTTTATGGACTGTTGCATCAAATGTTGCACTTAAGTCAAGCAGAACAAGGACAGAACATTCATCAGTGTCAGCA
LG13	32.717	scaffold_23	4191866	>25428 TGCAGAAGATATTGGTGAGATTTGGTATAGTTAGAGTTAAGTTATAACCACTAACCGTGTGGTGAAAAGTGGAAAATAAAAGAAAACTCAGAAAGT
LG13	34.747	scaffold_23	3449061	>25350 TGCAGGTCATCGCTTGTCTTCATTTTTCCTACATGTGTCTGAGTCTTCAATGTGGCCTCCTGTAAAGCAGAAACAGTTGTTAAAACACCACACATG
LG13	42.537	scaffold_23	804512	>25491 TGCAGAACAAAGAACCTTATAGATGAAGTAGATATTTATAATGGATTGCATTTATATAGCGCTTTTCTAGGCGCCCAAAGCGCTTTACAATTCCAC
LG13	44.747	scaffold_23	155467	>25221 TGCAGTTCACTGTGTTGACATCACAGGTTCTATGAAATGAATGTTAATGAGTGTGTACTCGATTCCTGTTGAGGGAGTTTCAATTTGAATTTGCTT
LG13	46.358	scaffold_53	2556072	>46874 TGCAGGTCCCTTTTCGAAATAGCCTGTATTGAGAGCAAAGCACTCAGGTTTGAGGTTTTGCTTTGCTATTTTCAGTATTTTATAGACTTATTTGTT
LG13	46.358	scaffold_53	2517456	>46872 TGCAGGCCTCACTTGTCTCAGTTAAGGTCAGTGTTCACGATTCAACAATGAGAAGGACACTGGGTAAAAGGCGGAAACCAGTGTTGATCAAAAAGA
LG13	46.558	scaffold_53	2427738	>46863 TGCAGCAAAAACACCTGAACTTTTCATGCATGCCTTAGGCATCGCAAAGGAAACACAGAAGATAAGGTAGTATGGGAGAGTGAGGCAACAGGCGGA
LG13	48.283	scaffold_53	1679110	>46798 TGCAGAATCTCACTTTTGCTCATTCTTATATACCAAATAAGCACATGTTTTCAGAGTTTTGACACAGCTATTACTCTGGCAAGCATGATTCTCCTC
LG13	52.404	scaffold_110	124739	>3650 TGCAGCTCTTCCTGTAGAGTGCAGTGGTTTTTTTAGTGCTGTTGTTGAGCCGATATTAAAAAAGAGCAGTTTGGATCCAACTCAGCTTAGGAATTA
LG13	53.67	scaffold_110	1606270	>3683 TGCAGCACCTCCCACAGGACACCCCAAAGGACATGGTCGAATGCCTTCTCCAAGTCCACAAAACACATGTAGACTGTTTGGGAAAACTCCCATGCA
LG13	53.868	scaffold_132	1386979	>8379 TGCAGCAGAGATCCGTCTTTCACATTATCAACTGTTACTGGGTCATTTTACAAGATCTGAGCATACTCAGACGCACCCTTTCCCTCAGGTCACAGG
LG13	54.492	scaffold_132	701218	>8569 TGCAGGTGAGAAGCAACGCGTGAACCTGAGGAACTAAGGACAGAATGGGCTGTGAGGTCAGTTTATGATCATTGATATGCAAATCGTCATGATTTA
LG13	54.492	scaffold_132	630621	>8545 TGCAGACAACACTGTTTTCATTTCTATATGTTTAAATTCCAAAGATGACGAACCGTCTTCAGACTGAAGGACGTTTGGATGGAAATCTCATCATTA
LG13	54.69	scaffold_527	114755	>46291 TGCAGGAAGCACTCTGACTCCCAGCACGGACCGATGGACGGACTTCCAACCGTCCATCCATCCACCTGTCTGTCTGTAATTCCCTCTAGCCTTCAA
LG14	0	scaffold_352	378019	>35770 TGCAGGACTAGTATCTGCACCTTTGTGTAAGGAGGAACAGGACTAGCACAGAGATACAAAATGACCTCCAGCAGGATGCTGGTGTGAATGTCTCTG
LG14	0	scaffold_352	330250	>35763 TGCAGAGTAATGCATACTATGCTTCAACGTAATATTACCGTATTGTGTGTGTATAAGGACCACAAATGGCACCTGTTCAGAGACGTGGTTACGAAG
LG14	0.318	scaffold_82	601946	>56761 TGCAGGCCTCATGTTAAATTTCTAATATTCAGATGAGTTGATTTGGGAAGAAGGTGTGTGTCAGATGAAGTGTGTAAAGTATGGGAATTTGCACAG
LG14	0.994	scaffold_82	2344692	>56699 TGCAGCATTTTTAATCACTATATGCTTTTATGCTTTACACACTGTAAAACTTTGAAACTAACTTACTCAACTATTCCTGATTTGCCCCCCTCTTCT
LG14	1.563	scaffold_82	2709824	>56727 TGCAGAGCGATGCAGCGGTGTAATATTTTTAGGTATCGTGCCAAGTATGAGACTTTCTTATAAACACTTCATCTTTAAAGCATTCAATTTCTAACA
LG14	2.993	scaffold_181	160458	>16810 TGCAGACAAGCAACACAGACTGAGAGAGGGCAGCAAGTGCACAAGGGGAGTAACTGTGTCTGTATACCGTCGCTGTTCTTCCCGAGCAGAGAGGCT
LG14	2.993	scaffold_181	250331	>16817 TGCAGGTCAGCGGGATGCGTATATACACATCTGAGGAGGTTGAGGCGGTCAACGGCACAGACGTTCGTCTGAGGTGCACCTTCAAGAGCTCGTCTC
LG14	2.993	scaffold_181	243184	>16815 TGCAGTAACTTCTGAAATTCTGACTGTTTTAAATTGGTTTTAAAAGGTCAGAAAGGTCAACAAAGGAGACGCAGGGGCCTCAAATATTGACCACAA
LG14	10.62	scaffold_184	302259	>17176 TGCAGCTGTTTTAAATGACTGACGGCATCAATCTTACATTATGGACAAGGTCAAGGACTGTTACAACTTTTGATTTCACGGCATAGGAAACAGATG
LG14	12.7	scaffold_2	1091005	>31180 TGCAGTTTGGAGATGCGCTGACCCAGTCGACCCAGTCATGTAGCCATCACAATATGGCCTTTTGTCAAACTCGCTCAAATCCTTGCGCTCGTCCAT
LG14	13.3	scaffold_2	1423714	>31209 TGCAGTTACCATCTACATGCTTTATTTCAGTAACTTGCATTCAGTGGAAGATCTGAGTAACAAACTATTTCCATTTGATGCCTTAAATGCCGTCTA
LG14	13.3	scaffold_2	1851903	>31250 TGCAGGGTGTCGCGTTCCTCGGATGGTTGCCTATTGATGCTTGGCCGATCGCTATCATAATCACACTTCCCCCCTCTTATCGCTTACCTACTGAAT
LG14	13.697	scaffold_2	2500429	>31302 TGCAGAACCATGATGGGAAGAAAACATAATTGACTGTGAATTATATATTAAGGTTAAATGTAGGCCAAAATAAACACTAATCACAGGCAGTCGCTC
LG14	17.177	scaffold_2	4920584	>31444 TGCAGGATATCTGATAACACAAGCTCGACAGCAGATGCTTTGGTGAAGCATTAATTGATAGGTTGCATAAAAAACTGATCACCACAGGATCGCTGT
LG14	18.175	scaffold_2	5693085	>31473 TGCAGTCGTGAATGTACAAGCATTTTAAATCTTTTTAGAATTCATTTATTAAGAACATTTTTGGTCTTTGGTCAATCTCAATTTCTTTACTTATAT
LG14	18.572	scaffold_2	5775457	>31477 TGCAGAGACTGGAGCTTCGTGAATATGAGAACTACTTTGCACATGAAATAAAATATCTAATGAAGTTCATAGCGTAAAATGAAAATATCTAGGTTC
LG14	20.795	scaffold_2	6261401	>31519 TGCAGGGTCGATCATCAGCAGCAGCAGGAACATGAAGCTGCTTTGAAAACCGACGAGCAAAGTGCGCAGTCCATTTTTTTTCTTAACATGCGCACC
LG14	23.44	scaffold_2	7223018	>31600 TGCAGTGCTAGATAGCAATTCAGTGTCCAAATAACCACTGAACAAGACCGATTTTCTGCGCAGAGCTGTAGCTTAAGAGTGCTTAAAACTTGAACC
LG14	24.237	scaffold_2	7389568	>31614 TGCAGGGTCCAGACGGCTCTGTCAGAGCGCTGCTGTTACAAAAAGAGCCAGAGGGGCAGGGGGAGCAGTCACTTAGGGACGTCCTGCCAGCTGATG
LG14	25.034	scaffold_2	7649024	>31634 TGCAGCCTCAGTTCATACTCACGCCACCTGCCATTATCTCCTAGATATGCTATCAAATATAAATTAGGATGCAGTCCTAGCTAGTGAAAAGCCAAT
LG14	25.431	scaffold_2	7814785	>31651 TGCAGTTAGATCTATTAAATTGTACCTGAGATAATGAAGGCTCTAGTCTACAAAGTTGAGAGCTTCTCTCCTAGGAGCGTCAGGTTTGAGTGTGTT
LG14	26.388	scaffold_2	8027369	>31665 TGCAGATGATAAGATACTTATCATTTATCATTTTGATAAGTTTCAAAATGTCCCCTCCTATTAGTACCACTTACTTTTCCAGCATTTAGTTGCCAC
LG14	26.626	scaffold_2	8143045	>31679 TGCAGCTGGACCTTAAAATATCTACAATTACAATGTACAGACTCTAGGAATCAGAGAGTTTATTAAGGTAGACTATGGTCAATTTAAGAGAGTGTG
LG14	26.626	scaffold_2	8211206	>31684 TGCAGCACAGCAGATCACTAAATCAGGAGCCCAATAATGTAAAAATCATGCACACTTCAAAAAAAAAACTTATTTTTTTTTGTGTGTTTGAGTAGA
LG14	28.031	scaffold_2	8704705	>31722 TGCAGTGAAACAGGATCAGGAAGACAGAGTTAGGGGAGTCCACTAGGACAACACGATAGGCAGTAATGGGTTGTAGAGTGTAGAAATCCATTATGT
LG14	31.102	scaffold_116	1102873	>4591 TGCAGAGCCATTTACAATGTCCATTAATTAGACAGAGCTGGCTTATTCTTGAATCGCATCTGTCAAGCAAAGCTGGAAGGGAAAAAAAACAAACAA
LG14	31.102	scaffold_116	1116601	>4593 TGCAGGCAGCTTTTATCCGAGAAAAACTGACGCCGTCACAGCTTCTGAAAAGGCTCTCTGAGGAGAGATGGGCACAGGTGGATGTCTCTCAATTTT
LG14	31.3	scaffold_116	1277559	>4603 TGCAGGTTTTAAAACCAGTCTGGCACTAAAATGAGCACTGATGACCTTCAGCTTATACCCTTTGAATGCATCCAAAGTGTTCTTAAGGTCAGCTAT
LG14	31.3	scaffold_116	1285526	>4605 TGCAGCAAGTCATTAGCTCTGAAATAATTACTTCCCCCACTGTAAGTGTGCCTGTGTGTGTGCAGCTTTGTGAACACTTGTGTGTCCCATGTATCC
LG14	31.3	scaffold_116	1358799	>4611 TGCAGTTTGATGAAGGGGTGATGTTTTGGTGCAGGGGGAAATGAAACTTATACTGTATGGCTAAACTTACTGAAGCAGAAGTCTCACTCCACGAGA
LG14	31.895	scaffold_90	197661	>58959 TGCAGTGTGTTCGGTCAAGATGCATGAAGAGTTATGCAGTAAACAGCTGGAAATTAGCTTTATACTCTTCAGTTTTTCTCTGTGTTCATTCTCACA
LG14	31.895	scaffold_90	324821	>59014 TGCAGACAGTATCCCCCGCCCTCGCGCTCGTCCGCGAGCCCCTCACAATTACCTGTTCCACCAGAACTGACGCGAGCGCGAGGTGGCGAGCACATG
LG14	37.099	scaffold_90	2172575	>58969 TGCAGAGTATAACTCTGTAATTAAATCCGATAACTATTTGGGAAACACTCCTTGGACACTTTATTAGGCCCAACTGGTCGTTAATGCAATCTAATC
LG14	38.677	scaffold_213	774005	>22014 TGCAGTTCTTCTGACTAAACACATTGCACAGACACACTGGTTTTCTATGCGTAAAACTGGTGCCTTTTAGTAGATTTTTCTTTATAGCGCATAAAA
LG14	38.902	scaffold_213	677412	>22009 TGCAGTTTACTGCATGTGGCGAATAAAATATGATGAAAATTTGATGATGATGAAATAATGATTTATCTGAGCGTTTAACTTTCTGAACTGATTTTG
LG14	38.902	scaffold_213	662286	>22005 TGCAGGCCTACAGAGACGGCTGGGCCAAACACATCCTGCCCATCGCCCGAGAGATTATTCAACTCAATGAACACATTGAGCACAGAAACACAGGAA
LG14	39.36	scaffold_65	3013943	>51475 TGCAGCCGAGTCTGTCATTGAAGACTCGCTGAGTGAGTTTTACAAAGAGCTTGAGAAGATCAATACCCCTGATGGTGCTAATGGTAACCCAGGGAA
LG14	40.513	scaffold_65	2721255	>51454 TGCAGTGTCTTTTCTCAATAAGTTGACGTTAGGTAATCTAAGTGAGCTGGGCTCCTTGACTCCCTTTACAGAAGGACATTCTGCTAAAACTCTGTT
LG14	51.968	scaffold_151	574608	>12312 TGCAGTTATAATGTGAATGTAACTTCTCTGGTTTGATTCTGTTTATGTTGAACGCGCTTCCTTCCAGATGTTTGGAAAAGCCGTAATCAAATATGT
LG14	52.195	scaffold_151	448440	>12295 TGCAGCCATGTGATTAAGTGTCTTCTATGAGCTGTTTCGGGGTCATTTTGTCAATGCATGCGCATTTTTAGCATCTAAAAAGGTCAGTTGTTGAAT
LG14	54.446	scaffold_75	365514	>54682 TGCAGGTAGCAACATGTGTGCTGGTAAAGTAGTCCATGCAAACAAAAATACTCGAGTTTCATTACAAAGTAAAGCAGTTTTAATAAAAGACATCAA
LG14	54.644	scaffold_75	809412	>54734 TGCAGGGAGCCCTTCGCTTTCGAGCTGTTGTGCTTCAGACTCGAGCAAAGCACAGAAAGTGGCTTCAACTGACTTTTTATTTTAGCACCACAAGCA
LG14	55.041	scaffold_75	1575406	>54396 TGCAGTAGAAAAACGATGTGAAACTAAGCCAAGCCTGAATGTTCGGCACATGGGAATTACGCGGATTCATCTTCTCCTTTGACACTTTTGCCATGT
LG14	55.241	scaffold_13	714276	>10312 TGCAGGGAGAATGGACTGCCATACCCGTTATGTGTCTGTGAGCGCGAGAAGGTAGAAAAATGAGAGTGGAAAAGTACGAGCTGTCATCGAGCAGAA
LG15	0	scaffold_60	1819031	>49849 TGCAGCAGGCATCAGTACTTGTGATTGACTGGAAGTTCAGCAAAAATATTTTAGATAACATCATCAACAGACACATCAGTTTTTAATATACGATTA
LG15	0.826	scaffold_60	804341	>50040 TGCAGGTCACTTTGACTTTTTAGAGTATTTTAACACTGGAAACCCTGCTGTGTGTTTTTGATGGATTCCAAAATGCTTCAGTGTATCGTTTTCTGA
LG15	4.822	scaffold_35	3665097	>36227 TGCAGTGGATGATAATTATGTGCTTTCGGTGAGCGATCCCAGATTGTTTCTGACTGTTTTAAGCCACCTGAGTTAATGCAGTAGCTCGTTCTCTGT
LG15	5.244	scaffold_35	3108573	>36189 TGCAGTGCCTTGCCAAAGCAAATTCGGTGGCACGAAGTCGTCCTTCATTTCACAAAAACACACCGAAAACATGAGGCACACTTACAGAGCGCATTA
LG15	7.703	scaffold_35	1012291	>36026 TGCAGGAGCTCTTTTTCAAATAGTACTCACATGTTGCCGTTGTGAGGCGATCATGGCTCAAGAGTTGGGAGTTCGCCATGACCGTTATACATTTGA
LG15	8.916	scaffold_203	667476	>20784 TGCAGCATTTGAGCAAAGTGGATACATGACTTAACAAGGTGTCCTGATGAAATGTGCAGAAATGGTTAATGAGTAAGATCAGTTCAATTCAGTTTT
LG15	9.117	scaffold_164	1252702	>14183 TGCAGCTGAGCTCTGACTTCTATGTTTTATCACTGCTTTACAACATGACTTTTTTTTTATTTTTTAAAAGGATAAAAAGCATGTGATAGTTAAGAT
LG15	9.317	scaffold_4002	1380	>39686 TGCAGTGAATAGTAGTTTGCATGGAAAACACAAATTTGTCTGCAAATACTTGCAAACTACTTGCCAAGTTGTAGTGAAAGAGTGAGAAATGTGAAA
LG15	9.317	scaffold_832	46251	>56788 TGCAGAATTTATGCATTTACATTTAGACCATATAGACGCTCTTAAAAGAATGAGAAAAGGGCAGATTTTGTTCAGTTGTAACAGAGGCTGCAAAAA
LG15	9.317	scaffold_807	4700	>56175 TGCAGGCCTTTTGGTGATGTTTTTACATTTTCTTCCTTGGACGACAGCACTCTCATTTCCATATGAAATTATACCATCGGTTCTCTTGGCAGCTGA
LG15	9.317	scaffold_4716	170	>43364 TGCAGCGGCATCTGCCACAATAATAAAACGTTTTTTATTTAATTATAAATAAATTATTTCACCTAATTATGTCCTGGGTTTTAACTAATTAGTAAT
LG15	9.317	scaffold_677	51676	>51817 TGCAGGTCATAACTTCTTACCTGAAATTCAGTTCACCTGACACTCGGACTGAAGGCCACCTCGGGTCTCTCCTCCTCCTGCCTCCCCTTTCCCTCA
LG15	9.317	scaffold_47	2259270	>43652 TGCAGATTCTAAATACACCCTTATAAATACCTTTAAAGTGAACTGGTGCAGTCAAATGCATGCATTTAATAGAAATCCATCAGTGTGTAATCAGCT
LG15	9.317	scaffold_47	2135907	>43625 TGCAGCCCCATATACAACAANNNNNNACTACTACTACTACTACTACTGATAATAGATTGCATTTTATATAGCGCTTTTCGGGACCCCTCAAAGCGC
LG15	9.317	scaffold_47	1705274	>43571 TGCAGGTGAATATTTTAACACCTCACTGCTTAAACCTCGTGCCTGCTAAGTGAATCACCGAACTGGAGGATTTTTATTGCGGTTATCTGAGCGATG
LG15	9.317	scaffold_47	1663591	>43564 TGCAGCTGCATCAGCTAGTGTTAAATCCCTTGAACCAAATTAATCGCTGTAGTAATTATCCAGTGGAAGGATCTTTCTAATTTGCTCTGTTCAGGC
LG15	9.317	scaffold_47	1582386	>43558 TGCAGGTATAATGCCACAGCCATGGCAGACATTATTACTGTCTGATGGTATGATGGCTAAACCCGTACATGAAAAGATGTTGACACTGTTTCCATG
LG15	9.317	scaffold_47	1440417	>43546 TGCAGCACATGTCCAGCCAAAATCGCTGGACATGTTCATGCTAAATGTTGTGAAAAATGACTCAAAAAACATGTTTTTGTAAGGTTTTGAGTTAAA
LG15	10.115	scaffold_47	759567	>43840 TGCAGAGTCTCCCCACACACTTCACAGGGCGATTAAGAAAAGAGTGAAGGAAGGTTAGGACTTCACAGCAGATTGAATATCTCTGGAGTTTGGACT
LG15	10.114	scaffold_47	755818	>43838 TGCAGCTTTAAAATCAGGTCTAAAAACCAGTGTGTGAATATCCGAGTGTGTGTATGCCTCTTTCTTTCTTTTTTTTCCCCTCGAGGTGATGATTTG
LG15	11.869	scaffold_510	160407	>45876 TGCAGTGGGTGGAGCAGAAGGAGTTCAGTTTTTGATTTTACAACTTTATAGCAAAAATGTTCCAGGAATTACAAACAAGATATTCTAAAAAAAAAA
LG15	14.174	scaffold_73	1443124	>53912 TGCAGACCTCTAAGGGTAACGGTTAGATTTCATTTTGACCATATGGGTCTTCTGTATTTACCTTTAGGCTTACCTTAAAAAATGAAAAATCCATAT
LG15	15.094	scaffold_73	1683407	>53932 TGCAGAGGCCTAACCACAGAAAACCGATTAGGAATCCAAAAGAGAACTGATAAAGAATGCGACCAAGAAAACATAAATCAACAAAGGCACTGCTAT
LG15	15.308	scaffold_73	1782800	>53934 TGCAGCCCCTATTCGCGTGTTTTGCAAGCGTGCAATCAATGGCAGTCATGCAGCATGATGTGGAGCTGCACCTCTGCTCCTAACAGACTGTTTACC
LG15	16.801	scaffold_73	2468785	>53973 TGCAGGGGAATTGAGAGACCTCTCTGTAACTGTGGATTTACAGGCCAAGCATTTAGCAAGTGATCCCTGGCAGTCCTATTTACCCTCCTTCGGCTC
LG15	25.392	scaffold_40	350056	>40167 TGCAGAATTGTTGCAGTATTTCTGTAGGTGGCGTGACCAAGAGTTGTACTGAAAGTCTGAGGGAAACAGGACTGAAAAAAGCACCGTGCCCCGTGG
LG15	26.191	scaffold_57	2986479	>48342 TGCAGTCATGCATTGCATTTCCATGAGGGCTGCTGTTAAAAACAACAATACTGATGTATCAATGCAAGGCACATTAGTGCAGCATGTTAGCGTGCT
LG15	26.788	scaffold_57	2690220	>48322 TGCAGCCTCTGGTCAATGGTGATCTAAAAGTCTCTACACTGTGGACAGTGACGCTCGTAGAAATGCCTTCATAAGACCTGCCCAACTTGTGTAAAT
LG15	27.594	scaffold_57	2427558	>48302 TGCAGTGGAACCAGCTCCACAAAACCTCTCATTACTGCCCACACTCTCATTACTAAACACACAAACCCACACACTTTCAGTCACAGGGCTGCAAGT
LG15	28.391	scaffold_57	2181976	>48285 TGCAGCACCAGTGCTGTCACTTTTGGCTCACACAGATATGCTAACTAGGTTTGCTGGTAGTGGGAAACTTTAGAGTGCTTGTGGCAAGGGATAAGG
LG15	28.987	scaffold_57	1716499	>48250 TGCAGCCGATAAGGCTCACAGCCATAAATTACCATGTGAATGATGTTTTGCACACCCTCCTTCAACACCCATGTTACTGAATGACTTCGTGCTGGT
LG15	37.161	scaffold_160	1136729	>13748 TGCAGCAGGTCAGGGCAGTTGTGCGAGCTTAACTGGTGTTGGTATTCAATTCAATTCAATTTTATTTATATAGCGCCAAATCACAACAAAAGTCGC
LG15	47.428	scaffold_12	4477283	>7605 TGCAGCCAACTCATATTGTGTATGAAGCAAATAACTAGCAATTTGATGTGCGACTGTTAAAAAACATCTAGCAAAGTCTTCACAAGTGATGTAAAA
LG15	50.609	scaffold_12	3993945	>7562 TGCAGATGTTCCAGAGTCAATTGAACATCAATAACTCCAGCTGAGGCCAGTTGCTCTCCTTCATCCCTCTTTTCTGTCTCTTTCCAGGCAGTGGAC
LG15	55.814	scaffold_12	3286498	>7490 TGCAGTATGTTGAGAGTTTATGTGGTAATGGCTTAATGAGGAGAACCTCGGTTGAAATGTCATTAACAGCGAAACAAGGAAACTGTTTTTCCCCCC
LG15	58.709	scaffold_12	2040775	>7349 TGCAGAGGGCAGGGCTGCTCAGGGTTGTAATGAGGGAGATTCTGTCTTTGTTGTTGCTATTTGTTGTTTTAATGAATGGATGCGAACCACTGAATA
LG16-21	0	scaffold_238	425670	>25042 TGCAGGAGGGATGATGGCTCCGCCCAGGGGTGGAGACCAAGGAACTCAGGTGCCTGATGGAACTTTCCAGTCAAACCTCCAGATCCTGACAGGAAG
LG16-21	0	scaffold_238	362047	>25037 TGCAGCAAGCAGTGCAGATCCAGAAACAGAGGAAAAATTCAAAGCATATAAGTCTTCAGGGAAGTTGCTTCCTCTTAAAACAAAGAAAGATTATAG
LG16-21	0	scaffold_238	108105	>25016 TGCAGTAAAGCAGAGGGAGGAAACCGTGTTTTTGGTCAGATTCATGACTTTAAAGTATTTATCACAGTATTAAAAACAACCTTCATACTCACAGTT
LG16-21	0	scaffold_238	87823	>25079 TGCAGTGGACCCTCCTCACTGTTCTTAACACTTAGTTGAACTTCAAGNNNNNNNTAATTTCGCTGTCCTCTGTGGGGGCTGAAAGACCAACAACAG
LG16-21	0	scaffold_238	52043	>25047 TGCAGGACGGATCCTTCTGGTTCGCTCGGGCCAGTTGCTGGTTTGTTGTTTCTAACTGGAGCTGACGCCACAGAGAGCACTCGTTTCATTTGGTTT
LG16-21	0	scaffold_174	997075	>15771 TGCAGGGAATGGTGGCTTTAGACAGGAATCAACAGCTTCTCTTCATCTCTAGTATTAACTACATTTTCAGTTAGCATAGCACTACATTTGAGTTCT
LG16-21	0	scaffold_286	486010	>29821 TGCAGCGGGGCAGCTGTTTCTCTCTGATAGAAACGCGGCGGCGCTGGAACTTTGCTACGTTTATAGCTTTGGTCAGTGTGCGTGCACAAGCTCCAC
LG16-21	0	scaffold_286	401366	>29812 TGCAGGTTTCCAACCTTAGAAACAGGACATCTGCACAATGACTAAAACTAGCCCACTGATGAACAATGGGCTGGGAGGTCAGCTCCTTGGCTTGTC
LG16-21	0	scaffold_286	25935	>29796 TGCAGTCGTTCTACAGCAGAAAGTGAAAAACAAACAGTTAAAGTTCAAACTTTCTGCTCGTGCTTGTTTGTGGTGAGAAATCAAACAAGTTAAGAG
LG16-21	0.397	scaffold_156	1361233	>12984 TGCAGTCATTCATTCACAGAGCGCTATCTAAAAAGGCCGTGGGCATCAACGGCTTAGTTGGATTTAAAAACGCCGATAAAACTGCGGGGTCTTCAT
LG16-21	1.165	scaffold_156	812177	>13039 TGCAGCACACAGAGCATGTCTAGTGTGAGTTTATTAGAAACGGACACAACACTTAGAAGCCATCTAAACTGCTTCAAAGCGTAATGCACCTGTTAA
LG16-21	1.193	scaffold_156	773307	>13033 TGCAGCGGGGAGCAGAAAGGTCTCTAAGTTCATCTCCTCATAGTTTTTGTATAGTTTCAGAATTTGTGGCTGAGTGGACCAGTTCCTGGTCCTTCT
LG16-21	1.193	scaffold_156	773303	>13032 TGCAGCCAAAAACAACTTTTTAGTAAATGACTTGAAGGTTTTTTTCAGTGACTACCAAGCTTTATTTTTTCTTGATGCGTTTACCCTTTCAAACAC
LG16-21	1.193	scaffold_333	493694	>34310 TGCAGCCCAAACTACAAAGTGGGTGCACCTCAAGTCTGTTTCGTGACTTATTACATCTACCATTGATCGCACCTTGACAGCCTGCTCCATCTTAAT
LG16-21	1.193	scaffold_295	357783	>30614 TGCAGCTGATCCATAACCAGGGTGGTCCGCAGGTGTGCATGGGCTGTCAAAATAAAAGATAAGAAGTTGCAACGCGCGTTTGCGTACATAAGATTT
LG16-21	1.391	scaffold_159	317127	>13309 TGCAGTACTTTCAGAACAAGAATGTAACTTTACATCCTTTGGCTCCAGCTAGAGGTCAGTGACAGCATTGCACTATAAAAGAAAAAAACCCCAAAA
LG16-21	1.391	scaffold_159	536604	>13331 TGCAGCCAACACACACACACAGTACAAAAAAAGCACACACCCGCACACACACCTGGGCTTATACCAAACCCTCACACAGTGCTTTCAGAAGACATC
LG16-21	1.589	scaffold_175	239183	>15803 TGCAGGGACAACAAGTAAGTGTGCAATCTGAGAGCAGAGTGCTCTATTGGGGTGATACGGTACTGTGAGGTTGGTGTTTCCCCATCCAGGGCGCCA
LG16-21	2.386	scaffold_175	973587	>15861 TGCAGATGTTGTTTCCTTATACTCTGTTGTAAATTAAAGCCTCACTGCTTGTTTGAGCAGCTGTTAACAGTGGCTTTGCTTTAAAATGTCTGAGCT
LG16-21	2.386	scaffold_175	1152680	>15789 TGCAGTGTTTCTACAGACTGAGTTGTCATGCATTTTGTTCCCTAGTTTGAAAGAAGTCCAAATGCTTACAATGTGTCTCTCAAAAATAATCTGCAA
LG16-21	2.386	scaffold_625	89449	>50473 TGCAGAGGCATTGCTATTATCGTATATGGAGCCCCACTGACAGGTTTAAAAACACATTCTGCAATGAAAGAATTTAAATGACGATAGTGAATGAAA
LG16-21	3.384	scaffold_54	830073	>47324 TGCAGGACATCGGCCCTCAAGGCCTGGAGTTGCCCACCCCTGCTCTAAGCCATAGTTTGAATGAAAGAAACCGACTTATCTGCAAAGGTTTGTCTA
LG16-21	5.816	scaffold_54	1931812	>47159 TGCAGACAACCTGACAGCATGTGCAGCATGTGGGAGATATTCTCCATGGCAGCATTCAGATCCAGGTCTGTAACGACCATGCTAATGCTTGATTGT
LG16-21	8.664	scaffold_189	253999	>17648 TGCAGATAATAACCAAACCAGGTACCAAAAGCGTGACACATTTCATATCAAGTACTCAAGTTAGTAAAGAGAGAGTACATTTTAAAATGCATTGTT
LG16-21	9.061	scaffold_189	278665	>17651 TGCAGTTAGTAGGAATTCAGCATTTCAGTACACAGTTAGAGAAACATGTTGATTCCTGTTTTTATCTCCAGGCTGCGGTTATGCTGAAACTAGGAC
LG16-21	9.657	scaffold_498	140286	>44428 TGCAGTTACATCATCACAAAAAGCAAGGAAAGGCAGCATTTTCTACTTACCGTCAGCGTCGCTGGTCAGCAGAAGCGCAGATATCGGCACCAAACT
LG16-21	9.661	scaffold_8	6962569	>58854 TGCAGTTGCGAAAGTAAAACTTTAAACTTGACGCATTTGAACATGATAGGGTAGTTAGTGCGCTCATCTCTGATGCTGTCTCACAGTTTAATATAG
LG16-21	10.254	scaffold_8	6503738	>58816 TGCAGTGTTTGTCACAACTTCTTCACTCCTCTCTTTGGGAGCAGACAAACAATGTAAAGGTACAGTGACTTAAACCCCTGAATAACTGAGTGTATA
LG16-21	10.452	scaffold_8	6400340	>58812 TGCAGTGCAGAACAGCAGTTTCGCAGCTGTGGCATGCTGGGACACGTGAAACTGTAAATTCATTCGGATTACAAATGTGACGAGAAGGAGTCCTCG
LG16-21	11.048	scaffold_8	6297270	>58809 TGCAGAGGTCCTGTACCACTCACAGTAAATAGAATTTAACAGGAAATAATAGGACGACAAACCATGTTTTTTATTTGTGTGGCAGCACTCAGGGCT
LG16-21	12.659	scaffold_8	5858779	>58783 TGCAGATTTGTTGGCTGTGCTTCCAGCATGGGAATCTGTGGTTTAAAGGATGCTAAATTGGTAATTAATGGCCCAAAGTGCACCAAAATGGCATTC
LG16-21	13.659	scaffold_8	5403810	>58754 TGCAGATCAGAGCATTGTTCTTGTTTCTTTACTTTGCCGTGTACCTAAGGTTATGGTAACACCAGTGTTCGATATGATATTCTCTGTCAACCATTC
LG16-21	13.857	scaffold_8	5318775	>58747 TGCAGTTGTTTTCTGTCACAGGCGTGTGAGAAGGCAGGCATGCAGATTCCCCGCTTCTGCTACCACGAGCGCTTGTCAGTTGCTGGAAACTGCCGC
LG16-21	16.705	scaffold_8	4531205	>58668 TGCAGGTGAAGGGGTTTGCTCTGATTTGTTAGTGGTCTCTGATCCCGATACTCTCCTTGTGCTTTTCCCTTCATCAGAGGCACTTCCAAGTGACAA
LG16-21	18.518	scaffold_8	4254013	>58642 TGCAGTTTGTCGAGGGCGCTCCATGCGCTGTTTTTGTTGTTGGCATTTGCATGAATGTAAAATGCATGCATGAGAGGAGGAAAGAGTTTGCTAATC
LG16-21	18.967	scaffold_8	4050149	>58628 TGCAGTTGCGTCCAGCAGTGGTGTTCGTTTCATCCTCTCCATCTGGACAGTTAGGCGTCCCATCGCAAAGTTTATCCAGGGGGATGCACAGGCCAG
LG16-21	21.549	scaffold_8	3186604	>58567 TGCAGCCGTTAGATAACAAACTTTAATCAACCACTGCGAAGTGAATCTCTTGGTTTTCCTTTTATATTTCCTCTAATATTCTCAATTTCCCCCTCT
LG16-21	21.554	scaffold_8	3110499	>58561 TGCAGAAACTATCATGTGTCCAGGTTTTAAGAAAGTACAGAGTGTTTGATAGTTTTTAGGATTATAGGTCACCTCTGCACGATGAAGCGGACAGGG
LG16-21	25.521	scaffold_8	1975980	>58448 TGCAGATGCTGGAAGCCTTTCTTTAAACAACCACAGCTGAGACACTTACTGGCTGCCAAACTCTAGAAAAATCAAAGAAAGAGGCATTAATGCAGA
LG16-21	26.735	scaffold_8	1643513	>58420 TGCAGATAAAAAAACAAAATAAAACACAGTACCATAAATGCCCGCTTTTGAAGTCTGGTCTGCTCTACACAGGATGTATGCACGCATGACTCTGAC
LG16-21	38.265	scaffold_162	1277046	>13963 TGCAGAAAAAGAGTTAAAGTATATCATATTTTTGTGCATCTCACAATGTATATAAAAATATATAAATTATTTTGACCATCAAGTTCCTGTAGTTAA
LG16-21	38.265	scaffold_139	88679	>9874 TGCAGTGGCCAAAATGTGTAGTCCAAAACCAGAGGGTGAAATCACAGTGGCCACGTCCATCTTGACGTAGTCAACAGGCTGCCCTTGTGGCCCAAC
LG16-21	38.265	scaffold_139	171417	>9812 TGCAGACGTGTGTAATCCCTTTGACGAATTGCCACGGTGCAAATCTGAACTACAGGCATCTCCACATTGAGCCGCCCCGTTCCAGGTCCAATCGGC
LG16-21	38.518	scaffold_139	805517	>9863 TGCAGCAGTTATATAGTGGGAGCTTAGAGTGCTTAACTAGACTACATCTGTCACAAATATGTTTAAAACTAAAAGTTATATTGTTTTTCATTAGGT
LG16-21	39.342	scaffold_70	97006	>53333 TGCAGCTTGAGCTTTTGTGTTACAGGGATTATTTATACACATGCGGACCACGCTATTACAAACTTGGGGCATGTTTAATATGAAGTCAAACACCTG
LG16-21	40.257	scaffold_70	636992	>53295 TGCAGAGGCATTTTTGTTACGGTTACTTACTTTGATATAAAAGAAGGTATTCTGCGGTGATATCCATCCCCTGAAGGTTCTGATGTTTCTGTGTGG
LG16-21	40.854	scaffold_70	679363	>53303 TGCAGCATTCGGGCACCAGGCCGTGATAGGCACTGACGAAATCACATAACCAGGAAGGACCTTCATCTGCAAGTCAGAGGAAACAAAGAGAGAGAC
LG16-21	41.125	scaffold_70	811683	>53316 TGCAGGGTCGAACCAACTGCGCCGTCCTGATTTGTTTAAATGATTGAGGAGTCCAATCAGAGTAGAGCCACTACTCCTCCACACTATAAGAATTTG
LG16-21	43.48	scaffold_70	1343596	>53139 TGCAGGGCAGCTGCTTGTGTCTTGACTATAAAAGGGTTACGAATTGCTTGGTTATACTGGAGCAAATGTAATAGTAATTTATGATTAAGCGATCTA
LG16-21	43.678	scaffold_70	1511193	>53150 TGCAGTTCTTCAACTGACCACTTGACGTTACCTCCAAAAGGGAGTCATTTCTTTTTGACCCTCATTTTAAAATGTCCAACTTTATAGTAGAAANNN
LG16-21	45.055	scaffold_70	2131948	>53199 TGCAGAGAGTTATGAGTAATTTTGTAATGTGAAAAACTTTGTATTTTGTGTTGTAGCAATTAAAGGAGAAAAAGGGGAGCGTGGTGAGACTGGACT
LG16-21	45.281	scaffold_70	2532410	>53225 TGCAGTCTTTAATTTACATAAAGATTCCCACTCTGACTCTACACACAGATTCAAGCACACATACAAACAACTAATATCATTAAAGGTAATTGTAGA
LG16-21	45.479	scaffold_299	494477	>30827 TGCAGTGCCGTTAGATTCGGGGCTGCTGCTGCGTGACGGGCTGCTCTCCTCGTTCTGGTATGCCATATCCAGATGCTGCTGGGCCAGTTTTAGGTG
LG16-21	47.087	scaffold_134	102672	>8762 TGCAGCTACTAAAAATCAGCCTTTAATCAGCCCGAGCAACAAGCCTGAACAACCAAACCATAAAGAGAAATTACTGCCACCGCTCACCGTGGAAGT
LG16-21	49.94	scaffold_134	746659	>8969 TGCAGCGCAGATTACAGAGGAGTGACACTTGAGTAGACAAGAAAGTTACAGCTGCACAGCTCAGAGCACCAAGGTAAGCTCGAGACTTTACAGAGA
LG16-21	50.688	scaffold_134	1672948	>8868 TGCAGTGTTTTATTACAGGCACATCCTATNNNNNAATTCTGTTTTCTTGTTTAGCAAACTTCCTGCCTTTATGACCCTTTTGGTGAGCAGGTCACA
LG16-21	50.936	scaffold_268	321142	>27969 TGCAGCAACTGTTGATCCTCTTAAGGTCTCAGAAGTGCCCCAGGCTCCAAAGAGTTTAATTGTTACAGATCAGACAAAAACAAGCATCTCTCTGGC
LG16-21	50.936	scaffold_268	517977	>28004 TGCAGTCGTGTCTCCAACCAAACTATCCAAACTTATTCAAATACATTTGTATTGTAGAAAAAAGTCAACTCAGATGAAATGATTTTGAATGAGACT
LG16-21	50.936	scaffold_268	345796	>27977 TGCAGAAGCATGAAGAGTAAGACCGCTATCATTCCTTTAAATATTATATTTGGTTGATACATATGATGGTAACAGTGGTAACATGTTTTCCCTTCC
LG17	0	scaffold_1048	15586	>1811 TGCAGTTATCATTGTGTCTGTAACTTGGGACGCACAATTTGCTAAACTTGCTGATTTTGTATCGTTTCTGGATGCGACAAAATTCATTCAGGATCA
LG17	0.202	scaffold_121	1285217	>5910 TGCAGGACCTGCACGAAGGAGGTGAAAGCGCACACAGCATACACGGAGCGATCACCATGTCACAATTCAGAAAATGAATACATCTGGTTGTCTTTG
LG17	0.202	scaffold_121	1465806	>5928 TGCAGGGGAGGATTAAAGGAGTTTTCAAATTCTATAGCTAGTTGTGAGACTTCTGACTATACAGCAGTTTAATTTATAGAATGCATGTGAAGACAT
LG17	0.4	scaffold_71	2797977	>53515 TGCAGCCATCAGCGAAGGAGAAATACCCCGCATTCACTTTCGTGCAAGGTCACGGCAGAGATTACAACCTGTCGGCAGGCCTGACCCCTGAAAAGA
LG17	0.4	scaffold_71	2689682	>53503 TGCAGATCAGCCTGCCAGATCATTTCCCAGATCTCTGCAACATTTAAAGCACTAACAGGTGAAGTGAATCATCTTGTTTCAATGTAACATGCTGCT
LG17	0.598	scaffold_71	2277498	>53469 TGCAGGATGGAGACATCAGTTCAGGTAGTGAGGAAATAGCTAGACACTGAGACAGCCATCTCATTCATTACAATTATCATCACCAGACAGCCAATA
LG17	1.798	scaffold_71	1154283	>53374 TGCAGAAAGAGACTACAGTTATTTTTCTGTAAAAAATAAAACCCCCATTAGACCCTATGCAAAAATAGCCCTACTGATATTTTCGTAAAGTTCAGC
LG17	1.798	scaffold_71	978249	>53590 TGCAGGAGAACCATCCATCTGCTGCAACAGGTTGGCGTGAGCGTGACAAAAGACGCTCTATTGAAGAGAGCCAGATTAAAATTAAGTAATGATTAA
LG17	2.278	scaffold_71	714051	>53569 TGCAGTATTGATGATGCTGTGATTTTTGGTTTAGTTTCCATCTCCTGATTGTAACATGGTTATAGCTGTTAAAAAGCACAGTCTTAATTCTCTACA
LG17	2.991	scaffold_194	1058993	>18720 TGCAGTAGTCAGTGTATAATCTAGTCATTTTCTCTTGCATCATGCTGCACCCTAGCAAATGATGTCCCTCTACCACTGTAGTTTCAAACCTGAGAG
LG17	2.991	scaffold_194	1111990	>18721 TGCAGGTTAAATGTTTTAATCTGTTGTGACAACATCTGAATCTTAATTGTTTAACTTTTAAGGACTGTGGGCGACATACATGAACAGAGTGACCCA
LG17	2.991	scaffold_152	938685	>12464 TGCAGCCAGATGCTGCTTCGTTTACGCGTGTCAGGCATATTTATGTGTTTTTGCAATGCACTCGCACAGCCCTCCTCACTGCTGTCTACTGTCTCA
LG17	3.189	scaffold_152	1267734	>12392 TGCAGGGATTAAATCATTCTGAGCGTCATAAGACACAGAACTCCTTTGCAGAGTGCTCCAGAGAGGCAGGGCATCTGATCAAAACTCTCCAGCCAC
LG17	3.785	scaffold_266	561480	>27768 TGCAGTCTGTATCGTCTTCTTCCTTGCTAGTGGAGGATACAAATGCGGTCATGTGGAGACAGAGTGGACTGAACTAAAAGCGACCTGTTTATTGAC
LG17	3.785	scaffold_266	215107	>27745 TGCAGTACGGCAACCTTAATTAAATGTAATAATAATAATAATGGATTGGATTTATATAGCGCTTTTCTAGGCACCCAAAGCGCTTTACAATACCAC
LG17	5.188	scaffold_56	2311071	>47904 TGCAGCTGCTTCAGGGGTCTGAACCCTTTATAGCTACAACTTAATGGAGCTGTGATCAGACACTGAACGTTTCACTACTAACCCTCCCTGGAAAGG
LG17	6.186	scaffold_56	814058	>48043 TGCAGGACAGGGGTGATATGGTGAATAGAAGGGGTCCTGGTTATAATACGGGCAGTGGAGTTCTGGACACGTTGAAGCTTATGGATGGAAAAGGAG
LG17	6.186	scaffold_56	499371	>48001 TGCAGAGGAATGCTCAGATACAAGTCTAGACCCGAATCAAGCCACTCACAAACGAGCTCCAGACAGCTGAACTCACATGCTTCTCAGATTTTTACT
LG17	6.795	scaffold_290	502258	>30364 TGCAGGGTGGGGCCTTTGAATAAATTGAGCTGTTAGTTTGAGCAGACACCTGGCAGCCTGTCAGGAACACGAGGTGTTGGAGCAGACAGTAATCCT
LG17	7.398	scaffold_290	140140	>30328 TGCAGAACCAGGCTCAGGGAGGGGACGCTGTCTGCCGTGTTCAGTTGGGGGTGAGGGAAGGGAGACGGGGCGGTGTTGTAAGTACTGAGTGGCACT
LG17	7.635	scaffold_290	165194	>30331 TGCAGTGTTCATTTGACCTGAAGTATACGGAGATTACTCCCAGATTTAAGAGCATCTTAGTCCGACAAATACGACAATAGCAACGGCCGCTTGCAT
LG17	8.415	scaffold_161	1790	>13871 TGCAGGCCTTAACCTGTCTCGGTTAAGGTCAGAGTTCATGATTCAACAATAAAACTTTTTTTTTAAAGAGACTGGGCAAAAATGGCATCCATGGNN
LG17	12.805	scaffold_523	2295	>46229 TGCAGTAGTTTTTATTGTTTGTGCTCGGTGACAGCTCGTACTTTTCCACTCACATTTTTCTCCCTCCTCGCGCTCACAGACACATAACGGGTATGG
LG17	14.904	scaffold_103	614588	>1764 TGCAGTTAGAGGTTGGGGAATGGACACATTTAGTCAAGCTTACCAGGCTACATTAACAGAAAGACAACTGTAATGTCTGCAAGCATGGAAGAAAAC
LG17	15.776	scaffold_103	506527	>1754 TGCAGGAGAGGAGAGAGAGATTCATACGGTGTTAAAAAGACTGCACGTCTCTGGGAGTGTGTGTATGTAGATGTGGGAGGAAAGGTCGTGCAAATG
LG17	15.974	scaffold_103	345254	>1741 TGCAGAGAGAAGGAAAAGGAAGCATGAAAGAGAATCAGTCTGATGTCTGTGGAGATGATACACATCTTCACACTGTGTTGACTTAATCTTCTGACT
LG17	16.771	scaffold_103	204356	>1715 TGCAGGCGCAGGTGAATTTAAAGACAATATAAATTGTGCAAAAAGAGTTGCAAGTCAAGTTTGTACAGTCAGTGTATAAACACACTGCATTGCTGA
LG17	16.771	scaffold_103	120609	>1646 TGCAGCTCCACTGACTCATATTTCATTCTTCCAAAAAGCGAATAACTGGACAGCCCAGATTATAGATATGTTAGTGACATCTCGCCCAGTATGCAA
LG17	17.372	scaffold_51	3357984	>46145 TGCAGAAATAATTCACTTTTACTTGCATCCAGAGCTCTAACAGAACCTCACAGATTTCTAACGGAAATTCATAAATTCCTCTACAAAGAGTGACAA
LG17	17.77	scaffold_51	3080419	>46128 TGCAGCCTTTTCGTGAATGCACATACTGTGGGTAACAGAGGGTATGTGTGCTTTGTGTCAACACTTTCTAAACATACCAGCACGTTTGGAGCTTTT
LG17	21.593	scaffold_51	1226221	>46029 TGCAGTGAATAATTACTGTTTTTTAACGGTAATGTTTAATAAATTGGTTTATAATCACTTAAGAGACAAGAGACAAATGTGTTAACAAAATCAAAA
LG17	24.08	scaffold_51	428358	>46162 TGCAGCATAAGCAGATAAGCAGTTAACTTCAGTATTATAATATTTGGTCAGCTTTAATACAAGGTTTCCACTTCATTCTACATGCTACAGGTGTCT
LG17	26.858	scaffold_13	6037421	>10267 TGCAGCTTTACCAGGTCAATTAAACCGCAATATAAACAAACCAAACAACCCACACCCACACCCCAAGCATAGACACACAAACAAGTACAAATTGTT
LG17	30.637	scaffold_13	5213647	>10205 TGCAGACAACTGGTTGGTACAGCTGGTGTTTGGTTAGCAGGTGGTCATCTTTCCATTTGGTGCTTTAATTCCTCAGCTGTGAGCATGTGTGTTTTT
LG17	33.335	scaffold_13	3581343	>10092 TGCAGAAGGAAGTCACTTGTATGTCAACCAAAGCCTTCTGTGAGACTTTTTTGTGTTATTATAGCGAGAACGGCCCTGTAGCTACAATTACTGTGG
LG17	34.546	scaffold_13	3079148	>10056 TGCAGAATACCGATTCATGCTAAATTAACTCGTGCCAATTCTCAGTACCAGAGCACATTGTCACCCGCTGTTATTGTCCACATAAACAGTGGCAGG
LG17	40.317	scaffold_13	1104803	>9899 TGCAGTTTAAACTGGTATTGCTTTAAATAGCTTAAAGCTAACATGCTAGCTTGCCAGCCAGTGATCGAATAGTTCATTCATTTCCATTCTATCTTT
LG17	42.746	scaffold_13	892789	>10332 TGCAGGATGGCAATTTAACTGCAAAAGGACATCGGCAACCTTGCTTTTATACGGGAATACAACCACAACACAACCTGTTGGTGCAGACTGACTCAC
LG17	47.828	scaffold_13	262654	>10017 TGCAGATACACCAGCTAGTTGATTTCGACAACTGTCTCTGTGTTTGGTTGCGTGTACTTTATACGGCGTCCTTCATAAAAGCACTTAGCCACCGTC
LG17	49.239	scaffold_49	74110	>44823 TGCAGATGATCATTTGTTTAACAACACCGCTGCACTAATGAGCGAGAGTTATGTGTTCCACATTTTATTTTGAAATCACAGCTCGCTCTGATGAAC
LG17	49.241	scaffold_49	113329	>44461 TGCAGACACGGTGACTTGTCCTGCTAGGAAAAGCACAAGTTTGCTTAACTGGGAAATACATCCACACACACACTAAAAACGGGACAGGTGCCTGAC
LG17	49.638	scaffold_49	746157	>44825 TGCAGTTTTTGGAGTTGAATGACAGAAAAGCAGAAAGATGCTAGTGCCCAAAAAATGTGGGAAGGCAGAGGGTGGAATAAATCAAATAGAGCTGAA
LG17	50.435	scaffold_49	1005377	>44441 TGCAGCCACGGTTAGAAGTCTGAGCAGTAGTGCAAGACTTTACAGCACAAAGGAGGCTCTGGAAATGATCGTGCACTGTAAGTGTGAAGACGGCAC
LG17	52.676	scaffold_49	1653784	>44532 TGCAGCAGGCAGACCTGTCTGCTCGCGCACACGGTTACACTGCCCATGAAAAATCACACACTCGGACAAATAGCTTGCTCTAACTGGTGCACAGAA
LG18	0	scaffold_2146	6088	>22037 TGCAGAAGATTTGTGATAAATCATGGTACATATGTGCAGTACATAAGTGGGGGAACATACTGTGTATGTGTATATGAGTGGTTATGATTATGGTCC
LG18	0	scaffold_526	108041	>46252 TGCAGGTGAGTTTAATTGACCTGAGATCAGCCTGATGATCCATCAGCTAACTGACGTTTGGCGTTCGATAATGTGAACAAAGCACACAGAGCTCCA
LG18	0	scaffold_3666	335	>36643 TGCAGCTACCTTTTTTATTAAATTTTTCTTCCTAGCCCTGTTCTTCTGGATGCTGGCCTCAGCTATGCTGCTGCTCTACCGTACAACTAATGATGC
LG18	0	scaffold_364	89895	>36613 TGCAGGGATCTGACGTTAATAAACGTGACGTGCATGCACTCACGCTTCGGACCGTATAATAATAAATGTGCGTGATGAAAGTCGGGCAGCAGGCTA
LG18	0	scaffold_306	198248	>32135 TGCAGGTCTACTAAGTTCTTCTAAAAACTGCAAGTTCACTTAACCAAGTTATTGAGTAAAAATTTCTTATTAAAGCTTCTACCATGTGGATTTTTA
LG18	0	scaffold_306	223755	>32139 TGCAGGTGTATTGGCTGCATTTTCAGGTAAATAGTTGTATATGTTTACAAAGTGTACATTTTATATTTGCATTTCAAGTTATAAACATTTGCTCAA
LG18	0	scaffold_306	270688	>32154 TGCAGCTCGTCCACACGGGCTCTCGTGCATCCAGCAAGCTGTTCATCAGATCGTTTTGGAAAGGACAGAAACGTACAGCTCGTTCTTTGGTCTCAC
LG18	0	scaffold_606	127711	>49724 TGCAGACAGACTGAGCAGCAAGCTTCATAGGATGTTCTCTAAACTTAGTAAGGATTCAGTCTTTTTACATCGGATGAAGAATCATCACCACATCAT
LG18	0	scaffold_1107	411	>3635 TGCAGATAAAATCAGACAGAAACCAACAAGNNNCTCAGTTTCACATCGACAGGAAGCTGTGAGCAGCTCGTTTCCTCGCACGCTTTGTGCAACACT
LG18	0	scaffold_176	1191620	>15888 TGCAGTTTCCTGATACTCAGCCTGACGGGTCTTTGAAAAGTTGCTTCTGATTGTTTTTTGGTTAAATATGAAAATAACGAAATCGCTGCCTACCTG
LG18	0	scaffold_176	1097772	>15884 TGCAGCTGTTTTTCAGACGTACAGACATTTATATGACGGGATTTTTACGATTTATGAGATGCCAATAAAATGATGGCAGTATCTTCATCTCAGGCT
LG18	0.597	scaffold_176	879119	>15999 TGCAGGAGGGGCGTGAGGATGGCGTTTAAAGTTCGGAATCATGTACAGCTGTAAATGTTATTTTTTTTCTGTGCATTGCTGCGATTTTATTGTCCT
LG18	0.597	scaffold_176	872400	>15996 TGCAGTAATTAATAACTATCAGATTTGATAAATTAGGCTCATTTCAGAGAATTTTCAGATTTTGGGCGATTTAAAAAGGCCACACGTTGTAAATAT
LG18	0.597	scaffold_176	833008	>15991 TGCAGCCGCACCACAAACATCCAAATCTCCCAGATGGCTCGAGCCACGGGGTCCAAATATAGAAGGCTGGATGATAAAAGACGAGCGAGGCTGTCG
LG18	0.795	scaffold_176	686471	>15964 TGCAGACGCTAAAGAGAGGAGTGAGGGAGANNNNNNNAGAGGGAGTTACAATAGTCCAGTCTAGAGGTAATGAATGCATATGGTCCAATTTATTTA
LG18	0.795	scaffold_176	646655	>15959 TGCAGGAGCTCTCGCTCTGCTCGTTCTGCTGCTGCTGTCGTCTCAGCTGAACGTGTAGAAGAACAAATATCAGGGTCTCAAACTCAAATGAGCTGT
LG18	0.795	scaffold_176	550846	>15951 TGCAGCTTATCAAATTGAAAAAAAAAACCAGATTATTTTGCTTCTAAACTGATTTGAAGATATGTGTTACACTCTATAGGTGAAACGTGTAACAAN
LG18	1.191	scaffold_176	142778	>15903 TGCAGCATTCTCCCATGAATATCTTGAGTTGCTCAAACATTGCCCAACAGCAGGGATAACCATCTAGAAACGAGCAGGTGAAAGAGATGGTTGGGT
LG18	1.415	scaffold_865	43891	>57440 TGCAGCATGGAATGGAAAAAAATATTTAAACAGATTTTATATTCTGCTTTCTGGAATTTACAATTCCAAACTTAAATTGATCATAAGAGGAGTGTC
LG18	4.446	scaffold_102	101541	>1469 TGCAGAGCAGGTCACAAGGTTCGATCCCTGGCTGCTCCAGTCTGCATGCCAAATATCCATGGGCAAGGTACTAACACAGAGTTGCTCTCCGATGCA
LG18	8.356	scaffold_102	1299589	>1498 TGCAGCAAAGCAAAACAGAAAAGTTAAAATACTGATTTGAGTACGAGCACCTCTTTAACATTTTAGTTACTTGCTGATTAAAAAAACATATCATTT
LG18	9.556	scaffold_102	2029943	>1548 TGCAGATCTCTTTCATCTGCCATCAACATAAGCGGGAAGGTGACACATGTGCAGCATGCAGCAAATCACCACGGGCAATCCAAAAAATTCATATTC
LG18	9.756	scaffold_102	2058314	>1550 TGCAGCATAAGTCATTGCCACATCTGCAACAGGGAAAAACCTGTATATGCTCTGAGGTTAAGGCAGTAAGCTGATTTACTGTAGAAGAAAGAGCTC
LG18	10.609	scaffold_30	308437	>32442 TGCAGCTGCACTTGCTGTTGCCGAATAGGATGAAGGTTTCTCTCAGTGGTTCAAATTTCTACACCGTGTTGCAGCGAGCACCTAGATCAGAACACA
LG18	12.782	scaffold_30	979360	>32589 TGCAGGGTCAGTCATAGTAAAAAAGAAAAGAGCTGTATTTTTGTCAAAATTTGAATAATCTGAATTTATGCTCTCCAAATTAGTTTGCCATTTAAT
LG18	19.483	scaffold_30	2275070	>32378 TGCAGGACCGAATCTGCTGTTTTATCTACCCCTGGCAGAGTCAGTCACTGTAAAGAGATTATTTTTTGGACATTTTGCCCTTATTTAGATAGAANN
LG18	20.871	scaffold_30	2982743	>32437 TGCAGAAACGCTGAGGTTGCAATTTTATGCTGTAGTTGCATGGTGATAATGTACAGCAGTACTGTGAGAAGAAACATGATGCTTAAAAATAAATCT
LG18	23.319	scaffold_30	4151665	>32528 TGCAGATGAGTGTTGGAAAGGCGTTAAAGCAGCATAATCGGTCTACTGTTTTTCATATTGTTTTACAGTATATTTAAGTATTAAAAATTGCACATA
LG18	25.969	scaffold_120	398061	>5851 TGCAGTACATGTGTGAAAACAGCTTGGGTTACTCAGTAGACTATCAGAACAGCAGGCTAAAAAGCAGAAATGGCTCACCCTTGATCACAGTCAGCA
LG18	31.46	scaffold_3	7822734	>39564 TGCAGACGAGCAGCCCCTAAATGGCTCCAACGCCTTTGCCAACCGCCGCGAGCGGAGGAGAAAAGTTAACATGTCGGTGTGGGAGCAGAGAGCCAA
LG18	31.862	scaffold_3	7580394	>39537 TGCAGATAAATGTGACACTATGACATGTCCGTATCTTCTGTTGTTGTGGAATAAATTCCATCCTGGAGTGGCGGCAATTGACTGAGCTACAGATAT
LG18	37.69	scaffold_3	3804042	>39246 TGCAGCATACCTCGGTTTTGCTGTGTGATGCTAATGGAGGTTGAAGGGATGGGATGTTAATGGCAGGACACAGACTCTAATAATAACACTGGCCCA
LG18	39.341	scaffold_3	2871143	>39164 TGCAGTGAGAGTACTGAAAGGGACTAAAAAGAGAGAGGGCATGTGTCTCCCGCATTGGCTTCTCTTTATTGGCGCCCTGTTAAATACAAAATCAAA
LG18	40.758	scaffold_3	2245760	>39116 TGCAGTCTACAGGTGCATACATCCTGACAAAAGGCAGAAGTTTTTGCCCCATTGCCACTCAAAACAGTCCACTTAACCTCCCCTCAAAGAAATCAT
LG18	40.758	scaffold_3	2057580	>39099 TGCAGTGCATTCTGTCATTTATATAAGAAAGTATTGTGCAGTACAACACGACTCCCTTCAAGTTTGAGCTTCTCCGTAATTACACCTAGCTACCTA
LG18	40.758	scaffold_3	1769501	>39074 TGCAGGAGATTTTGAAATGTTTGTGTCATACTTTTAGGAAGTTAGAGTTAAACATGACACACCGTGTATAGCCTTTGAATGTGGATGTGAATGAAG
LG18	42.774	scaffold_3	1151453	>39022 TGCAGCAGAGTCCAGCTGTGGAATATAGTACAGGTTCAAGAGTATCAGTAACCTTAAACACTAAAACGTTTCATTTTTTTATTCCCAAACAATCAT
LG18	42.774	scaffold_3	1133706	>39021 TGCAGGATACAAAAGAACATGGTGCTTCTGCTCGACTGACAGCTTTGGATATTTTAACTTCTCCGATCGGACATATAAGGAACACATGCAGACAGA
LG18	44.008	scaffold_3	512816	>39336 TGCAGCGTTCACACACATCATTAACCCTGTGACGTTCTTGCCCGTGCATTTTGAGATTTTTCTGGGTGAGACTGAGAGTTTCTACAGTGCAAGGAA
LG18	44.86	scaffold_3	277533	>39158 TGCAGAGTGCTGGACAGAGCAGTCCCAAACACATTTAAACCCCTTTACCTTTTGTATTCCCCCAGGCCCTGGATACCCAGTCTACGGTCAGAACAA
LG18	48.881	scaffold_114	560758	>4401 TGCAGGCAGAAGGAGAAAGTACATCTCATTTTAGAAAAGGTCAGTCATGCCTGTTTAATTTATAAAGCTTATATTTAAATCATAGATATGATTTAA
LG18	49.282	scaffold_114	914423	>4435 TGCAGTTTAATGATGGTTTTGTTGAAAGCCTTTTGCATCTCTTCCATCTGCTTTCGATACCTTAAGAAGAAGAAGACGAAGAAGAAGTTTTTTTTT
LG18	49.282	scaffold_114	1135096	>4282 TGCAGAATATCCACAGTGCAAGCCCACGCTTCTGCTGCCAGTTCATTACTGCTGTCACCACTCTCTATGACTTCACTTCAGGTAAAAAAAAAAAAA
LG18	49.48	scaffold_114	1976223	>4355 TGCAGAAGGGTCTTATATTGAGGAGCGCACTTTAGTTAAATGTCGCCAGTGAATGTGTGATGCCCGAACTGTTATCGAAATGGCTTTCATGATAAA
LG18	50.68	scaffold_97	402819	>60494 TGCAGGAAAAGTGCAAACGCTCAGAAATCACAAGCAGGCCATCATTAGAAAGTCATAAAAGTTCATGGCTTTGCAAACACACGCGCACACAAAAGG
LG18	50.878	scaffold_97	490502	>60504 TGCAGAGAGGTTTGGAGGAGAACATCAGCTGTGACAACCTCGTACTTGAGATCAACTCTCTAAAGTAAGGGGGAACTGACTCACACCTGTGTTGCT
LG18	51.876	scaffold_76	1895804	>54836 TGCAGCAGGACAATGATTCAAAACACACTGGCCAGCTTAAAAAAAACAAAATGAAGACTTTGGAGTGGCCTAGTCAGAATCCGACTGAGATGCTGT
LG18	51.876	scaffold_76	1761023	>54828 TGCAGTCTTTTTCAGATCATCCTGCAAATCTGTAGAAGACTGCCTATGAGCCTAAGGGCAGAGAGAGTGAGGAAACTGTCTTCTTGAAGTATTTTT
LG18	52.074	scaffold_317	87521	>32901 TGCAGCTGATCTCGAGCGAATTGCAGTTCTCTGGCTCTTAAGGCTGGGGCTCTGAGCTAATCGTCGGTGGAATATTGAGTAACTCTCGTTAGTATT
LG19	0	scaffold_122	1748743	>6141 TGCAGCATTTAATGCGTGAAATGGAAAGCTAGCCCTGGCAACAAAACTAAACTTAACAGATTTATTTTGTGTGACTTGGGAAATATTTTATATAGA
LG19	0	scaffold_122	1447094	>6102 TGCAGTTTATACAGCAGCAATGTCTGGAAAATCAGATGGGAAAAAGAAGTGGGCAGCGGTCAGGGATCGCCTGGGTTCCTCGCAGGACTCTGACAC
LG19	0	scaffold_122	1304669	>6092 TGCAGTCTATTACTGAGGCAATTCGCCATGACATCAACGTCTGCGGCCAGTGTCTCTCTCGTTCCCATGACCCAATAACTTACCTCTTCTGGTGTA
LG19	0	scaffold_122	1291731	>6090 TGCAGAGAAGACTCACGCTTTTGTTTTTTATCACAAAAACAACAATCAGAGGCGTTTCACAGATGCTTTAACTGGGACAATATGATAGCTCTTGAA
LG19	0	scaffold_122	1242254	>6086 TGCAGCTTCCAGTGGTGTAACGCAAAAATGAAAATTTACAGATGAAACAATCATTCAGAAACCAAATGTACAAACACAAAACAAATTAAATCTCCA
LG19	0.378	scaffold_122	995784	>6258 TGCAGTGGTCAGTATCTATCAAAAGTGATACGAGGAGGGAACAGTGGTGAACTAGCAACAGGGTCACTGATGCATGTGGGAGGCTATGGCTGGCTT
LG19	0.393	scaffold_122	777748	>6238 TGCAGTGTATATTGTGACAGACCACCAAACGGAGACCAAACCCTTCAGTCAAGGTCAGAGCCCAGCCAGCTTGCAACACCTTCCACCTGTCCCACC
LG19	0.397	scaffold_122	769658	>6236 TGCAGTGTACAGTTTGAGAAGAAATGGCAATAAAGATTTCCAGTGACAACAGAAGCATTTAAAAAAGATTATATTTGGCCAGGCTCTTTATTTTCA
LG19	0.397	scaffold_122	757323	>6234 TGCAGAGTCCTTAACAAGGTTTAGCCTCCTCAAAGGTAGTGGTTATACATTAACATAAATGAATGTACATAAATTACATAAAGTAAACCTTGTGCA
LG19	3.425	scaffold_9	6846637	>61458 TGCAGGAAAGTCCACTCTCAGGCGACTGTGAGGGAGGAGAATCCTACTCGGAATGGCCTGAAACTTCGCACAGCAGAGCGCACCAGGAAAGAAAAG
LG19	4.048	scaffold_9	6672795	>61439 TGCAGAGAGAAGGGGAGCCAGCACTGGTGTATCTGTAGCCAGACAATGGCGATTACCTTCCTCTTTATCTGGCAGAGAGGGGGCTTTGAGAGAGCA
LG19	4.246	scaffold_9	6541644	>61421 TGCAGGACGACAGCCACACCCTTCTAGCTAATCACTCAAGGATTTGAGATGCATGCACAACACTAAACACCATCATTATTTATCTGCCAAATGGTA
LG19	4.246	scaffold_9	6521744	>61419 TGCAGGGGGAGGTGCAGCTAAATGTTACAGTATCTGTAGCAACCCTCCCTCTTTACAGGGTGATTGGATATGGCCCATAACTCCGTCTCATCTTTC
LG19	4.842	scaffold_9	6388872	>61403 TGCAGATCCTGGACAGGTTGAGCTAGCACAGCTATAAGCAGCAGTTCATGCTTGCACATCTATGGATGACCAATCTAGATTATAGTTATTCCAACA
LG19	8.322	scaffold_9	6102378	>61372 TGCAGATGGGAACAACAGAGATAATTATACACCTGCCACTCATTGGCTCAGCGTGGCATGTTGTACAGTTTGGTTTGATCCTAATAATCAGTTTCC
LG19	8.322	scaffold_9	6085615	>61370 TGCAGACAGCGCGTCCTGTCGCCTTCCCAGCGCAATGGTCTCCTGGATCATCTCTAGACTTGTGGTGTAAGTCCTCTTTTTAAATTCATTTAAAAC
LG19	13.976	scaffold_9	5555178	>61322 TGCAGTACAGTTACTGAAGATGGATTTACCTAAAAGTTCACATCTAATTCATTATTTTTAAAATAATTCACATGGTTCAGAGTACCTACTGCTATC
LG19	16.825	scaffold_9	5039962	>61271 TGCAGCCCCGAGACTCTTGAACAAATGGAAGTACATGTAAAAATGCAAATTTTAAACCGCCTGATCGGACATCAGCAGATCTTTAACCTGTTGTTT
LG19	17.823	scaffold_9	4688918	>61239 TGCAGTCTGTGACAACAGCACAGGTTAAAACATAAGCCTCACCAAAATTTCAGTTATTTCATTTAAAAAAATACACTGACTTAAAACCATTATAAA
LG19	18.219	scaffold_9	4276915	>61210 TGCAGCCTGAAATCCTCTTAGTATCTGACCCTAATCCAGACAGAGAGGTGAGACGCCTGAAGTGAGATGTAAACCTCACAAATAAAAGTCAGTGAG
LG19	18.219	scaffold_9	4227853	>61208 TGCAGTCAAACATTAAGGCAAAAAACACAAAGTCAAACCCCCTAAACAGAATCAGACTTACAGATAAAAACTATGCATTGTAGCAGGCTAGCAGGA
LG19	19.016	scaffold_9	3742019	>61169 TGCAGAGCAGTGGCTGCCTATAGCCCACTCACTATAAGATGACAGAATACACTAGGCCAGTTAAGAGTCACCGAGAAGGTGAAGCCATCATACAAT
LG19	23.14	scaffold_9	2661936	>61087 TGCAGTATTAACTAAATAAGCAAACTCCAAAGCTGTCAGATATTGATCAGTCCGCAATTTGTTCTGTCTTATGTAGTCCTCATCCACATATCCTCC
LG19	25.954	scaffold_9	1842432	>61046 TGCAGGTTTGGTCCAGGCCTTGTGATCTACTGGTATGGTTTTATTGGAGAGCTGGATTGCCAGAGAGACAGAGGTATCCTACTCAAAGACTGCTTC
LG19	26.584	scaffold_9	1391943	>61014 TGCAGTGAATCATCTGTTCCAAAGAGTAAATCTTGCAAGCGCTGCTGGCTCCCAGTCAATCCTTTTCCTCTGGCTTCAGGCTTGGTTACTGCCACA
LG19	26.584	scaffold_9	1308147	>61008 TGCAGGGGAGCTATTTTCAGACACAAATTAGTTGTGCTACTGACTATTTATGGCAACAGGACGATTCACTCACAGGAAAATAACTGCACCCATGCT
LG19	26.584	scaffold_9	1322159	>61010 TGCAGAAAAGCTGGACTAAAATGCACACTTATCTCATTCTTTGACTTGTTTATAGTTTGGCATTTCTGAAGGCAGGCATAGCTGACCTGTAGCTGT
LG19	26.598	scaffold_9	1233599	>60999 TGCAGTTTCTATGTAGCCTAAATTAAGATGGGATTATTAACAAGGGGGACTGAATCATGAGATATAAGACCGAGATCTTTAACCCCTGGGGCATAG
LG19	27.581	scaffold_9	855603	>61482 TGCAGCCAACAAATAACCCAGAACGCTTTAAAACCTATGATTCCCATCATCGTGTGGCTTCAACATAGACGACACCCAGACCAGCAAAGAGACGTG
LG19	28.209	scaffold_9	541118	>61304 TGCAGAGAAGCGTGTCTTCTATTTCGGAACCAGTGCACATGGGGTTTTTACAAATCTTTTTGAGACTAACGTGAAAGCACCGAAACTCACAGGAGT
LG19	32.3	scaffold_69	740009	>52475 TGCAGGCTGTTTGGGTTTTATGGTAACTGAATAGTGCTGCATGCATATATATATCTCTATATCAGCATGTTTGCTATAATTGTATTTAAGTAGCCA
LG19	32.896	scaffold_69	911562	>52492 TGCAGAGCTCAGTTGCCGTCGTCTTCTTTTCCTCTTCCTCCTTTGCCGCTCCTTAGCTGTTAAAGGATGAGAGTTTTGTGCTTTGCTGCTTGCTTT
LG19	36.355	scaffold_69	1817548	>52346 TGCAGGGTAAGTGGCACTCTTTTGCTCGGCTGGTTTACGGACACAACATCCTCTGCTCCTGCACTGCTGCACTGTAATATTGTGCTGATTCAAAGT
LG19	36.571	scaffold_69	1865743	>52350 TGCAGCACAATAACGTCAACACTGTATTCACAGAAATTATGCAACAATGCTGGGTACTGATAGAAAGTTACTTGACACCTTTAAGGTGTGTTATGA
LG19	37.367	scaffold_69	2310346	>52385 TGCAGTTTCCAGCTTAGACTAACCACCGTCCTGCTTTCAAAAAGAAACGATAAGAATAGCTAAACATTTCCCTGGCTGGTGTGCAGTAGCTACCTT
LG19	39.178	scaffold_69	2753975	>52418 TGCAGCCTGAAGGAGGAAGCACAACACTGTGACGTGAGAATAACAGAATAGGCATGCTGTCATTTTAGAAATGTGATGAAAGCAAAAGCAAAAAAC
LG19	39.156	scaffold_69	2782915	>52424 TGCAGCAAGCCCAAAACACAGATGTGAAACACAAGCAGCTAAACCATGACAGGAAAATGAATTATAACTCCAGAGATTCTTGGTTTTTTTTAGCCT
LG19	40.989	scaffold_178	1057869	>16142 TGCAGAAGTGTAAATAAAATAAATAAAAAGTTTGCAAATTGTTGTGTTTTTAAAAAGAGGATTTATTTAACTTTCTATCGCAGTAACACCTGAAGC
LG19	41.585	scaffold_178	119240	>16151 TGCAGCGAAGCTGAAGCCAAAACCAAACCAACGCAGTGCCCAAAACTGCAATTCCTTTAATGACCACTGGAGGCTTGCTTCAAAAGTGAGTCAATC
LG19	42.785	scaffold_85	1309361	>57309 TGCAGTAGCTGGAGTTTGTAAGGGTGCCATTTGTGCGAAGCTAGTATCCGCCAAAGGGATGCTCGACTAATGCCACTCTCCAGTGACATGCAGCGA
LG19	42.983	scaffold_85	1135182	>57292 TGCAGCAATGACTGAATCAATACTGATAAGAAGCAGTGGTATTAGTCAGCAAAAGGTTCTTTTAAATGGCCAGTGCATGATTGTGGTTATAATGAG
LG19	42.983	scaffold_85	1248904	>57305 TGCAGTCCACTACATCAACATAAACAACCACCGCACAGCAGCAATTTATTTATACATAATTTATTTAAAGAATACATTTAATTTTGGCCCATAATG
LG19	42.983	scaffold_85	1140898	>57293 TGCAGCACAAACTTCTGTGATTGGCTATTACCACAACTAATCATGCAACGAGTCATATTATTTCCCAGATAATTGCATTAAAATGCTCCAAAAGAC
LG19	43.897	scaffold_85	944683	>57429 TGCAGTTTTTGGAATTTGCAAAAAAAAACCCCAGTTGGAACTGTTGTACAGGAGAGACGCAGTATCGTATTTCTAGAAAATGGCATGAGAATTGCC
LG19	46.42	scaffold_273	661504	>28688 TGCAGTGTGAGAAGTGTTTTATTTCTTTATATATTTTTTTAAATGGATATTAGTGACAGATTCTTATTAGATCAGAAGCAACAACAACAAATTTCC
LG19	46.418	scaffold_273	414068	>28677 TGCAGATGTATTGATGTTGACTAGTCTTGCGTATCCACTTCTCGCTGTCCACATAGGCGAACGGTCAGGCTGAAGCCATTACATTTCAGTGAAAAA
LG19	46.42	scaffold_1642	8401	>14159 TGCAGAGGGATGTAACACCACCTCCCTTAAAAGGGTTCCTCTAGGACCCCTAAATTTATTAAAAGCCCCTCTGAAGCCTTCAGGTCCTTGACCCAC
LG19	46.645	scaffold_87	547902	>57963 TGCAGCAAAAGCCAGGGAGATAAGACATCGTTGTGGTCATGTGGAGAGACTGAATGTCTTTAACGAGCCTGTAATTCCTCAGTCAAACACACAGAA
LG19	48.224	scaffold_87	1633084	>57776 TGCAGTCTGAGGAAACAACACACAGGGTAGGTGATTAGTTATTACAGGATACAACCGATAAAATCCATGCAAATATTTTGTGAGTTTAAAATATTT
LG19	48.224	scaffold_87	1726356	>57798 TGCAGAGTTCTCCTTTGTGTTGACGACCTGTCAAAATATTTTACTGCTCGTATTTCTTTTGCTGTCTGACTTCGTTTTCGCACCATGTCACGATGC
LG19	48.224	scaffold_87	1809302	>57808 TGCAGCCCAAAACACTCGCCAATCAGCCAGTGTGCTGTCCAGTGCTTCAAGATCTCAACTTTTGAAATCCATATTTGTTAAACTACAGTAGCTTTA
LG19	48.224	scaffold_87	2063229	>57846 TGCAGGCTCAAGACAAAAACGGACAGAAGCTGCAAATCAGTGACAGTCAGGGAGAATTTTTTATGATGTCGCTGTCAGTTATCCACCCATTGACAC
LG19	48.223	scaffold_87	2123759	>57859 TGCAGAGAGACGTCGCAAACACTTTGCCAGAAAAGCTCGCAATTAATCCTTCTGCTGTGCGTGTGTGTCTGTGTTTTCGCGAGGGTCGGGTTAATA
LG19	48.224	scaffold_87	2187795	>57868 TGCAGGAAAATATCAGTGAAAATGTGGGACACTGGGCTGCTTTCTTTCTTTTTTACACCAGTTTAATAGCAATCAAGACAGCTTGATAATTCGTAG
LG19	48.224	scaffold_87	2207756	>57873 TGCAGTTTGTTCAACGAGTTTGTTCTTTTGGGCATTTCAGAAATAAAGTTCATCCTTGTATGTGTACCTGCCTCCTGCTGTGTGTGTTCAAGTGCT
LG19	48.62	scaffold_87	2404269	>57907 TGCAGAACAGAGCATGTACTGTATATCACATATAACATACACTGACTCTGAGTTTTCCTAATTAGCACGTCTTTATTTACATTATGCATCTGCATG
LG19	48.62	scaffold_87	2555003	>57929 TGCAGTCTGTAGTCCTTTTTTGAAAGCACTACCTAGAACATCTGTTTCTCTTTTTTCTTTTGTGTCTTTGTCCTTCAGGAACACCTCGCTGGAACC
LG19	48.62	scaffold_323	139895	>33340 TGCAGGTAAGACACCTCACTGGTTCCCGATGGCATGAATCCCGTGTTCGCTGACATCAGTCGAGTCTGCGTCAGTCTGAGATACTTTTGTTGTTTG
LG19	48.62	scaffold_324	254870	>33476 TGCAGCAGCGCACATCTGGACGCCACGCTTGTTGCCTTGAACAAACGTTTTAGGGTCCGCGGCAGGAAGTGGCACAGCAGATTTCGATCGGACGGT
LG19	48.62	scaffold_324	384561	>33505 TGCAGGCGGTTCACAGGAGGATCAACAGCAGCACCTGAGCCCCGTCCCTCTAACCCCACCCCCCTCTGGAAGGATCTGAAGCCATTTTGTTTTTAA
LG19	48.62	scaffold_324	237796	>33470 TGCAGACACACAGAGGAGCAAACAGTCAGGGAGCAGCAGGGGAGCAGAAGAGGAGGAGCAGGAGGAGGTACACCTACCAATGTCTGAGGTGACGCT
LG19	48.711	scaffold_2903	4212	>30323 TGCAGTTACAGAACCAGTCTGACTGACAAACAGCTTCATGCACCATAGCTCAATAAAAGAAAACATGAGCACAGTAAGAGAAAAACTGCGCTCAGT
LG19	48.818	scaffold_28	4463453	>30256 TGCAGACACATTTTGGGTTTTTTTTCCTAAAGTGTTTTTTTACCAAGGGGGTTAGCTCATGCATGAGTATTTGTTTTCCTTTCCACCGTTTGGTGT
LG19	49.215	scaffold_28	4111306	>30236 TGCAGATCAGTAGTTGCATCTCAGCACGGGATAGAAAGGTGGGTTTTTTGTGTTTCTGTGCATGTTGCTGACACAAACAAGAACAGTAACAGTAAA
LG19	49.69	scaffold_28	3724236	>30199 TGCAGCCCTGCATTCACTATGATGTTAAGATGAAGAATGGATATAAACACGTTTTGTTGCACCTTCATATTATTTTTGGAAAGTTCCCTCGTATTT
LG19	49.921	scaffold_28	3641698	>30192 TGCAGATCTTTGCTTTGTTTAACTGTATGTCAGGTGGGAAAAAAGAGAAATCAGCGCCACCGCAGACGTGGACCAGAATCCCTGTAGTAGAGCTGG
LG19	51.849	scaffold_28	307896	>30143 TGCAGCAGGTCCTTCCATCGATGGCTAATGTTCTCCTCCCTTAGAAACAAATATATTATTATGTAGAGTACAAGTTTTTTTTTTTTAAATTAATGT
LG19	52.849	scaffold_172	719689	>15542 TGCAGGTCCACCAACCGCAGGAGGCACCGTAGGGGTCGGGTGCATTGTCATCACCAGTGTATGAATGTGTGTGTGAATGGGTGGATGACTGGATAT
LG19	53.315	scaffold_172	588116	>15533 TGCAGTCAGCTGAGACTGAAGAAGTCACATGGATGAGTAACGAAACGTTTCTCCCACTGAAAACGTCCAGATAAACAGACTTTTTGGGATGTTCCT
LG20	0	scaffold_494	101273	>44344 TGCAGTGGATCATAAAGGGCTTTTTTCCTTCAGCGTCTGTTGTTTTTCGCTGTATTGTAACTCATGTTTTCCAACCTGAAAGACTTCCATGTGACA
LG20	0	scaffold_494	136764	>44352 TGCAGAGTCATCAGCAACCTTCTGAAGATGGAGGTCTCTGTGCAGTGGCTGAAGTCTGTGGCGTAGAAAGTGAAGAGGGGAGAGCATGGTCCCTTG
LG20	0.198	scaffold_215	144517	>22130 TGCAGCGCACCCACACACACATTTACTTACACTTAGGGCACGCACACATCGTGACACAGTGGAAACACAGGCCTGAGTGCTAACACACACACACAC
LG20	0.198	scaffold_215	231646	>22143 TGCAGAATGTTACATACAAAGTTACAGACTTGAGGCTTTATCCTAAAATCACAGGTCATTTTTAATATTTGTCTTATTTTTGATTAAAGTGTAAAA
LG20	0.198	scaffold_215	244991	>22148 TGCAGACTCTAAAAAGAGTAGTTAGTGTAAGTTTCTCTGGATGCTGTCAGCAACAGATTTGTGATTTTTGCAAATTTACCACAGTTAATTGCCGCG
LG20	0.396	scaffold_215	517081	>22189 TGCAGGCTGCTGTTTAACTTTACAGACAACGCATGTTTTTATGACAAAGGTTAATACAGTCAGCTTAGCTTAATATAAGAAAGTAAAAACACAAGA
LG20	0.396	scaffold_215	724511	>22222 TGCAGTTCCTCCTATGGCCACTAGAGGCTCCCACAGCAGGTCAGTTCCCATAGACTCGTGGGTTAAATTAGAAGCAGAAATCAAATCTGTGGGTTT
LG20	0.396	scaffold_215	871877	>22246 TGCAGTTTAAGATCATTTTTTTAGTAACAGCAAATTTAAAAACCGAACTGCACCTTTCTGAGGCAGAATATTTCCACATGATAAAGAAAACGTCAG
LG20	0.594	scaffold_76	2738940	>54888 NNNNGTATGCGTACAGCAACCGTGTGTGAAAAGTGGTCAATAGAGAGATGCTGAAAAGCATGTTCATGGAAACATCGTCGGGTCTGCTGTGGTATG
LG20	0.594	scaffold_209	1034874	>21194 TGCAGCAGCTCATCAGGGAGAACCTGTACCTGCGCGCCGTGCCCTGTAAGACACACCTGCACGAACACACACACACACACACACACACACACACAC
LG20	0.594	scaffold_209	843161	>21289 TGCAGCAACAGCTGTCAGTTCTGTTTCATGTGTTTTTTAATGTCGCTTGTTTTGTAGCGTAGAAACAGCAGAATGTCAGTTTCAGCTTGGACAAAA
LG20	0.792	scaffold_209	647487	>21252 TGCAGTCGATATGAAGGCCTCAAGTACAAATAAGTGTCTTAATTTGTTTGGTTATGCTTACAGAACAACAACATTATTGTAAAATTGTTTGCACAC
LG20	2.381	scaffold_209	71712	>21269 TGCAGCTCTGGCTTAGCTCCACACATGGAGAAAGTAATGTTCAAAATTAAAAAAATTGAACAAATAAGTAAGAAAGCAGATAGAGAAGATGATAGT
LG20	2.604	scaffold_105	2152271	>2381 TGCAGTTTTTCTAGGGTCCACTTGAGGCTCTCTCCAAAAGCGAGTCATCTTTGTGGACTGCCCTGTTAAAATCCCACCGTTAAAGCATCAATAGTC
LG20	3.761	scaffold_105	1875419	>2352 TGCAGCTTTCAGAGAAGAAGATGCCTCATTGCGTCTCCCTCTCCTGCTCTCGCACACTTTGTATTCTCCACCGCCGCAGCACTTCCCACAAAATCC
LG20	14.578	scaffold_43	746847	>41736 TGCAGCGTGTCAAAATGAGAATCCTTTAACTGATTCTACATTTTGTGCAAGTGAAGGAACTCACAGGGAAGCAAATTTGGCAAGTGACAAGTTATG
LG20	14.689	scaffold_43	953968	>41754 TGCAGCTACCCCCACTACCAACTTCTTTTCTCTGAGTCACTTTGACATTTAAAGTAGTATGAAGTCATATTCTTTGTGCCTTTTTACAGCTGGTCT
LG20	17.061	scaffold_43	1494824	>41553 TGCAGGCTGTCACGTACAGAAGAACTGATTCAGAGTTGGCTTTTTAAAACAAGCTTCATAAAGCCATAGGAACATTGCAGATTTAGCCACTCAGTA
LG20	18.67	scaffold_43	2398633	>41614 TGCAGTGCACTACCAAGAGTTTAAAATGTCTTTGAAACTCAAACAGAAACAGTGCAGGTTTTCCAGGGACATATGGATTGACTTTGGATTGTGTAG
LG20	19.87	scaffold_43	2723953	>41641 TGCAGCAATAAAATAAATAATGAAGATATTTATATATAAGTCATTCTTTTATAGGGTCCACGTGGTCTGCCTGGTGAGAGAGGACGTCCTGGAGCT
LG20	21.682	scaffold_235	125773	>24741 TGCAGCTGATAGTTGATGTTCTGTTGACCAATGGTAACCTCGGTAGTAGTCACCAAACCCAAAACACTCCTCAACTTCACCTGCTGGCCTGCAACA
LG20	22.588	scaffold_99	2382307	>60935 TGCAGCCAGATGCTGCTTCGTTTACGGGTGTCGGGCATATTTATGTGTTTTTGGGATGCACTTGCATAGTCCTCCACACCGCTGTCTACTGTCTCA
LG20	23.277	scaffold_99	1345115	>60856 TGCAGGACATAAATAAACACTTGCGGGAGTGGGGGCTGGAGTCTGGTAGGGGAAATTTTGGAAAATATAGTGTTTGAAAAAAAAAATCAGCATTTT
LG20	23.675	scaffold_99	865517	>60969 TGCAGCAATCACTTGATTGTGGCAGATCTGGAACATTCAGAAGAAGAAAAGAAACAAGTATCTTATTTAGTACTTTTACATCAATGTGTTTGTTGA
LG20	23.873	scaffold_957	36954	>60035 TGCAGATGGATTCTAAACTTCCTCACAAACAGGCCCCAGGTGGTGAGAGTTGGTAAGCACACCTCCTCATCACTCATCCTAAACACAGGGTTGTGT
LG20	23.885	scaffold_146	888463	>11166 TGCAGTGACTCCCAGCTGCACTCACCAGAGGAGGAGCTAGTTATAATGCTTCATTATATAAGAAAATACTTGCAGAGATTGTTTAGTGTCTCCTTT
LG20	24.203	scaffold_350	105496	>35645 TGCAGACGTCAGGAGCTACTCTTTCAGTGACAACAGCTGGCTGTGCTCGTTTGTCTTCACTGTTCTGTTGGTTTGTTGTCAGTTAGCTAAAGATTA
LG20	25.471	scaffold_38	3266839	>38299 TGCAGCATGTGCTTAGAGTTCAATCTAGCTGCATGAGAAAATATACCTTTGTAGTAATTGTTAGCTCAAAAATACACCTCTTATTAAATACCAATA
LG20	29.418	scaffold_38	2030020	>38196 TGCAGACCTGAGGACCAGGATTCATTTTTAAACACACTTAAGCATTTGTATTAGTTGCCTTTAAAAAAAATCACTTAATGTACAATTTACAAATGC
LG20	32.27	scaffold_38	1064623	>38127 TGCAGGTAATACTCCTAAGCTTGTATTAATCCAGATAATAATTAATAATAATAATAATTCAACATTGACTGGTGTTATATTGATCTGTCACGTCCA
LG20	32.27	scaffold_38	878080	>38413 TGCAGAGGGGAGCCAGTATACTCTCGGTAACTAGTTAAACTTTCATCACAGATGCATTTTAGTTCAAGTATACCTCGAAATCCATCGCACATAATG
LG20	32.867	scaffold_38	478974	>38385 TGCAGTTGTTTAGAAATGGCCCCAAGAGACCTTCCCAGCTTGTTTAAATCTGAAGTTTCTCTTAAGGCATCTTCACTGAGTTGGGTTTTCAGTTAT
LG20	33.663	scaffold_38	302100	>38280 TGCAGAGCATGACCTGCCCAATACTGCCACCATTTCTATAACATCATATTAAATGATATATTAAACAATTTAATTTCATTTTAATTTTTGGCTTCA
LG20	34.26	scaffold_48	3536552	>44209 TGCAGCCCTGTCTGTGACAGATGCGTCGGCTCCTGCCAGCTCTGGGAGGGGCGTGGCCCTGGAGCCAGAGAGGTTGGGGCCGATCAAAGCTGAAGT
LG20	34.657	scaffold_48	3265901	>44183 TGCAGACTGAAGACAATTTTATCATAGCGTGACGTGAGCAAGGGAGCCCTTCCTGCTGTAAAGAAACACACAGAAAGCACACAACTACATACAATG
LG20	37.915	scaffold_48	1998953	>44086 TGCAGGGAGATTGCAGTCCTGTTGTAAAGTGTTGGTTTCTCAGTTTCTTCGATTTGCGTTTACGCGTTCTTTCGCTTTGTTTTCACTAGATTTTTT
LG20	38.579	scaffold_48	1752696	>44071 TGCAGTCCACCATGAAAGCTCTAGTGGCATTAAGCAGACAGAACTCAATTCAACTGGCATTTATCGGCCTTAATATTAATGCTTTCTGTGTTTATA
LG20	39.602	scaffold_48	1516691	>44046 TGCAGTTTAGGTGTTTGTCTTCAAACTGTTGTAGCTTGTAGCTATGTGTTATTAAATGAAAAGAGGTCATTTGGAAGGAAAGGAAATGTAGCTCAC
LG20	48.047	scaffold_48	550383	>44237 TGCAGCTTTCCCGTGGCCTTATAAACTACAAACAGCGACTTCTGCCAAAAGAAAAAAAAAGAACCCTCATAGCATATTATCTCAGAGGAATTCTTT
LG20	48.268	scaffold_48	423473	>44221 TGCAGCCAGACGTGGGCCAGGAAGTCAGAGCAGTTTTTTAAAAAAGCGCTCCTCTGTCTAACACATTTTCAGCAGTCGTCACCCATTAGAGCATCT
LG20	51.595	scaffold_46	3418380	>43243 TGCAGTGAAGAGAGATTTTATATAGATGATATCTCTAAATTAACTGTTGTTTAAATAAACAACTATCAGGCAAATCTAATATTAGGAAAATATTAG
LG20	53.738	scaffold_46	2993420	>43209 TGCAGCAAAGCAAATGTATACATCTTTTGTTATTCTTCAAAGACATCATTATATATTTTTAATGAAGCGATGAACTGAAATAGCCACATAAACTTA
LG20	56.353	scaffold_46	31081	>43220 TGCAGGGGTGGAACCACAGGTCAACATGTAGTAGAATGTAATCTACAAACAGGTCAATGCTATTTAGCTTTATGAAGTATATTAAATGTTGCATTA
LG22	0	scaffold_267	33928	>27828 TGCAGGCCTGTCACTTGTCACCTTTTACACCACTGAAGGTGTAAAAGGTGGAAGAAGTCGCTTTTATCACTTTGGTGGTCATTTTCCCGTGTTCTT
LG22	0.003	scaffold_267	317276	>27826 TGCAGGTCTGCGAGGTCTCGCCTTCCTTTGCTTCCTGTTTTTCACCTTTCTGACTCTGGTGTGCTTTCTCCTCCCGCTCAGGATGTTTGGAGGCGG
LG22	0.003	scaffold_267	252437	>27812 TGCAGACGATACATTAGAATAGCCGTTGGTGGACTCTGATCTCTGCCCAACATCATCGGCTCCTCATAATTTATGTAAAATGAATTTTGAGATTTT
LG22	0.003	scaffold_267	245897	>27810 TGCAGGAGGCTGAACGTAACTGCACAGTAATCCAGACCAGACCTGGAAGTGTGCAGAAGCATCAGCATCGACCAAACACCAACCAGTCCACATAAA
LG22	0.003	scaffold_267	56187	>27886 TGCAGTGTGTGTGAGAGTGAAACGAGACACACTAAACAATGTTAAAGAAGATTAAACTGAGAACAAAACATGCACATTTTCATATTTGAGAAGCAG
LG22	0.003	scaffold_267	243396	>27806 TGCAGACTGACACTTCATGAAAGAAGAACACTGACGGAGGCTTTACCTGTGCAGGTGAGGAAGCTCAACCTGAAGAGACGACCTGCCTGTAGCAGA
LG22	0.003	scaffold_325	114922	>33553 TGCAGCTTCCCTGCTGGCAGCACGCAAACACACTGATCGGCTGATCCGAGCGGAGACAGTCACCAATACCTGCACACAGCAGGGGTTCAGGAAATG
LG22	0.003	scaffold_325	178475	>33570 TGCAGAACAGGATTGTTAAAGTTTTAATGTTAATTTTCAATTCAGGTTAGCTTTTTTTGTGCGCAGTGCAGATTTTCTGTGCGGAGGCAATTGCGC
LG22	0.003	scaffold_367	259217	>36689 TGCAGAGAGACGTGTAAGACTGCAACTCTGCTTCCTGGTCCCAACTCTGGATAGTCATATTTTGGGGGGTTTAATAAATGTGTCCATATTTCTAGA
LG22	0.003	scaffold_339	110831	>34527 TGCAGGGACACCTGTGGGTGCCACCTGGGCGCTCTGACATCGAAGCAACAGATCCGATGAGTTATAGCGCGGTCGTGTCAGATTACACTCCACATC
LG22	0.201	scaffold_339	304145	>34555 TGCAGGTGTTGCAGCTCTGAGCGCTCAGTTTGCCAAACTGCCCATGGGTCTAAAGCATGTGAACCTCTCCAGGACTTCCATGTCTCCTAAAGGTGA
LG22	1.401	scaffold_154	444794	>12810 TGCAGAGCTTTGCATGACTCAGAGAGCTCTCATGGCGCACATACTGGCTTTTACCACCCACACAGCTTCACTTACACTCTATATAGAAAAAAAGGG
LG22	1.798	scaffold_154	725297	>12828 TGCAGCCAGTTTTTTTTTTTAATTCTATCTTCCCAAAGTGTATGGAAAACTAGTCAGAAGCCTATCTCCTCTGTCAATATTGCAGCCTTCATTCAG
LG22	1.819	scaffold_154	807943	>12831 TGCAGATCGTTGTTTGAGCACAGCTGTTGTGTTGGTCATACAGGAAATTTAAAAAATGTAAACATATATGGTTTGACACGTACAGGATTTGGTGTC
LG22	1.798	scaffold_154	813616	>12832 TGCAGCATGAACACAGCAGTCACTGACTGCAAAGGATATGTAATTGCTAAACAGTGCATGCTTTTCCTTAAACCCCTGGAATTGAAGCTGAACATG
LG22	2.195	scaffold_308	152968	>32226 TGCAGGGTGAATGTTTCACCTCAGAAAGTGTCAAGAGTCAAAATAGCTCAGAGCGTAAAATAAAATGAATTTTATTTATTGTTTCAGGGTGAGGTT
LG22	2.203	scaffold_308	160763	>32227 TGCAGGCCTGAAACGACACCCACTCTCATAAAACTTAAAAAATAAAATTTACAACGACATGTGATACACACATCTTAATAAAAATGTCAGCTGTTC
LG22	2.791	scaffold_241	611281	>25626 TGCAGCAACTGAGGACTCTGCCGACAAAAACAGATGAGAACGTTTAGCACGTATACTTGATGATTCAGAGCCTGTGCTCTAGGTAAAGTGAGCAGA
LG22	3.188	scaffold_241	356051	>25607 TGCAGGAATCATTGCAGGAAATTACTTTATTCGCTTTACTTACAGTGTTTTAATTTCTCAGTGTCAAAATCTCTATACAGTCTGGCCGATCTTTGA
LG22	3.785	scaffold_241	91128	>25651 TGCAGGGGGAAAGTGAGGAGGAGGAGAAGAAGAGGAGGAGATGGAGAAGTAGGAGGAAGAGGAGCAGGAGGAGATACGCTTGAAGCAGCGGACCAA
LG22	3.984	scaffold_4149	699	>40322 TGCAGGACACCATCAACTGGCTGACCCAGGCTGAGCAGACCCTGAACATGGCCCAGCCCCCCAGCCTCATACTGGACACCGTCCTCTTCCAGATTG
LG22	4.581	scaffold_373	247007	>37154 TGCAGCTTGTGGCGCTTCAGGAAGGTCCTGCTTTTTCAGGATGATCGATGACTCGCATAATACGTGCGCTAATCATTTTTTTGCACACGACAAATT
LG22	4.581	scaffold_373	241198	>37149 TGCAGAAACCCCCCCACTTTTTCTTGTGCTGGATTTTTATTGAACATCACTGTTTCACCTACTCAGAGCTTTAATTCTTTTTACATTTTCTGCCAC
LG22	6.392	scaffold_92	2315346	>59401 TGCAGCGGAGGAGAGGCAATGAAAACATGACGGGAAAACAGCAGCCAGGAGCTACGTTACAGTAACACATTATTAACTCCAAACGACTTGAATGAC
LG22	6.392	scaffold_92	2233076	>59392 TGCAGACCAACTGCACCATCTTAAATGCCCAGCAGGGGGCCACAGCCCACACTTTGGACATTGCTGAGCTAATTGTAGAGGTTTATTAACACGTGG
LG22	6.392	scaffold_92	2188914	>59387 TGCAGAGCCTTTTAAAAACTTGCTGTACGGAGCAGGATCGAAATGCAGGAACTAAGCAGGAACTAAAAGTCACTTCAGGTCATCTTCTCTCATAAC
LG22	7.188	scaffold_92	1838410	>59349 TGCAGGAGTTCTATGACTTATTTCCCAGAATTCCTCGATGCTCTTGTTTCCCACTGATTGGGTTCTGACATGCTGTACGTGCAAAAAATGATTCAC
LG22	7.386	scaffold_92	1777860	>59341 TGCAGTGTTTACATATGTCAGTGGGCAAATGATTTTTGTGTGTGGGAAAAGTGTGTTGTATACATGGTTGCCGTGACAACATAGTAAAAACACACA
LG22	7.386	scaffold_92	1773574	>59340 TGCAGTAAGTCTTCTGTAATGTGCTGTCCCTATTAGGCATCAGATGTCCGTGTCTGAGTCAAAGTCACATGTGACTTTTTGTTCTGTCCCTGGGCA
LG22	8.385	scaffold_92	1405853	>59308 TGCAGCTGTGCTCGAAGCAGTGCGTTGTCATTCTTTAATTCCTCAATCTGAAAACGCAAGACAGAGTATTTAATTTCATTCATCCTTGATCCTTCA
LG22	8.385	scaffold_92	1396960	>59307 TGCAGTCATAAACAAGCAATGGACACACAAAAATCTACTCACACTCTCAGTAAAAGTCTGGGCACAGTTCGCTTCACAAAGTAGTCCCGAAGAAAA
LG22	8.385	scaffold_92	1345934	>59303 TGCAGCAGACTGATGTCCAGGTCACCTGTACAGATACAAAGAGCAGGAAATATATTCAGTTTTGCTCAGTTGTCCTGTAACTATGATCAATCTGGC
LG22	12.418	scaffold_485	34803	>43943 TGCAGTGATCACAGTACCCATGCCTGTTTCAAAAATAAAACATCTGTTTCCTTTCCTGATTTGTTTTTTTTGTTTGTTTTTTTANTTTTTGGCTTC
LG22	13.499	scaffold_764	29238	>54770 TGCAGTGGTTAGTTACTTGACTGATTCTTGGGTTGCCAACCACAGGGGGGAGAAAACAAAACAAAACAAAAAAAAAAAACCTTTGTGTGACTAAGN
LG22	13.716	scaffold_225	128571	>23553 TGCAGTCTATCTAAACACAACAGCAACTTGTATGTTCGTTTTAAATATGTTTTGACCCCTTTTTTAATTGCAATAAACTGGGACTATCGGGCATTT
LG22	15.715	scaffold_225	804025	>23598 TGCAGACTTCAGCTGTAGAGGGGAGCAGGACAACCCTGGATGAGTCAGTCATGCCACCTCCATCCTCCCAACGAGGCCTGAAACGCAAGGCCCAGG
LG22	16.915	scaffold_560	99201	>47664 TGCAGATATTTCCTGGAGTCCAGCTACCAACATAATGTTGCCAGCATTTTAAAACCCCAAAAATATCACCATCACAATTTGATTTTTGAGTGCATT
LG22	16.915	scaffold_560	60765	>47661 TGCAGTGAGAACTGAACCTCCGTCCCCAAATGTAAAGGCTCTCCTCCAGTAAACCAGTGCTAGTGTGGTGCCAGTATTGCCTTGGTGCACACATTT
LG22	19.973	scaffold_101	1616284	>1317 TGCAGGGGTTGAAGTAGAATTTGGCAGGTGGGGGAACCCTTTAAAGATCTGGTGAAGCCGTGCAGCGCGGGGAAAAGAATCACTTAGAAATGAGTC
LG22	23.689	scaffold_101	555808	>1410 TGCAGTCATTTAATCGTTAACTTTGGTGACCCTTCTTCATCTTATTGGATAGCGGCATCTAAACAAATGCACGGGAAGGTTAATACTTGTGTATGA
LG22	27.072	scaffold_27	4054001	>29316 TGCAGCTTCCCTGTTGGAGATTTGAGATGGGATACAGTTTCATCACTAGGAAAACACATACAGATCATAAGGTAATTCAGTTTGGTGGTGAGGCNN
LG22	27.755	scaffold_27	3767621	>29294 TGCAGATTTAAAACTGAACTGAATCAAATGAGTGTAACGTCACAGCTGGTGTAAGAGGGCAGGTGAATACAGACACTCACTTGCTGAAGCTGGCCA
LG22	27.962	scaffold_27	3720709	>29291 TGCAGCTGGACTGAGGTAATGCAAGTTGGCGGACTTTCACCAAAGTCCATGTATAGTCGCCTTTGCACCACCCAAAGCAAACGGCAGTCACATGCC
LG22	27.962	scaffold_27	3637293	>29278 TGCAGCAAGATAATGACCGCAGTTTTGGTCAAGCTTTAGTTATCAGACAAATCATTTTGTCATATAGAGGAGTTCATAGTAGGATGAGTGAGTGCA
LG22	32.51	scaffold_27	2615440	>29186 TGCAGGCTGAGATCGCTCCTGGTTTGTGTTGGTCTTATCTTAAAGGGCCAAACAACATCATTACACTTGTTATTCTTTGCTGATAGTTGATGCATT
LG22	32.51	scaffold_27	2532897	>29178 TGCAGTGTTTGCAGTATACCCTAAGCTTGTTTGAGGATAAGCTTAGACCAGGGGGTTTCAAACATATGCCCAGGGTTAAGACTTGGCTCTGCCAAA
LG22	33.509	scaffold_27	2111506	>29129 TGCAGCATGTTCATCACGCCTCGATTCACCGCAAAATAAGCCAAGACTTGGTGCTGCTTATTAGTCCGATTCTGTTTGCTGTGCGTCACGAAAATA
LG22	34.809	scaffold_27	1472381	>29054 TGCAGGTATCCTTCAGAGCGAAAGAACGTCTGTTGCAGAAGTGAGTGTTTGTTTGGCCCAACAAGGACGTCCAGGCGACTGCATATCCCATGTTTT
LG22	36.546	scaffold_27	1025089	>28999 TGCAGTGGTGAGTGGGTGTTTGTCTCTGAAGGTATGTGTCCAAGTATGATAAATATGCTCTGACATGCCCCGTGTGTGTCCATGTGTGTATGTTTT
LG22	38.972	scaffold_29	383802	>31034 TGCAGGCCTAACAGCTTTCTATTATCTGCCATAATGAGGANTTTTTTTTCCTCTCAGAGAGAGAAAAAGAAAAGAACAGGCCAGGCGATGCCCACC
LG22	38.96	scaffold_29	522459	>31134 TGCAGCCTCAAGCTTCAAGATCCTATCCGTGCAGCGTTCAATGAGCCTGTTTCGAGAAGTCACAAGTCGTCCCATCGCTTCAATCACAGCGGGCAG
LG22	41.389	scaffold_29	2079141	>30918 TGCAGTTGGAAAAAGAAAAAATAATGAAAGCAAAGAAAGAAAAGAGTCCCACTCAATAACAAAAACTCTCTGATGTACATAAGCTAATACTTATGA
LG22	41.389	scaffold_29	2172370	>30922 TGCAGACATTTAATAAACTTAAATGTCTGCTACACTGTGAATGCTCCTACATAAAGAGTCTTAAAGATTTCTCTTAATTTGGATGAGGGTTGTTTG
LG22	41.786	scaffold_29	2766852	>30962 TGCAGAAAAGAGAAGTAAAAAGACATAAAGTAGAGTAGTATCTTATTTTCCACAACTGTTAATTAATGCGTCAGTAGAAAGTGGGAACGTTATGTG
LG22	41.984	scaffold_29	2913780	>30972 TGCAGACACTCACAACTAAACACAGAGGAGTAGTAAAACTAAAAGTACACCACAAACTAGAAATACAGGCTGTTTGCCTTCAAAGAAAAAGCAGTG
LG22	42.381	scaffold_29	4199333	>31069 TGCAGTTTGGAGCAGCAAGTCCAGCATATGGCCTATCTCAGTGGGACAGTGGGCTTCCAACCACCACACCCCCTTGAATATTTGGTTCCCCCCTTG
LG22	42.381	scaffold_29	4265332	>31074 TGCAGTTACGCCTCTGTGGATGCGTCACATTCCAAGAAATACACATGGAATATGACACAGTTCGTGCCAACCTGCCAGGCCATTCACTGACAGGTC
LG22	43.784	scaffold_29	4716781	>31121 TGCAGATCTTTGTGGAGGGAGTGCAGTCTGGGGAAGTTTATAGTCCTCTTGATTAGCATTTTATGGGCTTTTATTTAAAAAAAGGGGGGGGGGATG
LG22	43.784	scaffold_29	4758554	>31126 TGCAGCCCCCACTGCCACCTTACCCCCAACCAACGTATCCTAGCAACCGCGACCCTGCTCCCTCATTACTTGCGTCAGAGGACGGCCAAACTTCCT
LG22	44.581	scaffold_147	889126	>11299 TGCAGCAACAGCTTTCATGGGGTGATGAATCCTAATGTAAACTTTCATGTTAAAATCACTGTCAGTATGAACATTGGAGGCTGTTTTCAGCCAGCA
LG22	44.581	scaffold_147	1249368	>11207 TGCAGGCAGCCACCAGGGGGCTCCATATCCACATGCTCACGTCGCAGAGCAGCTTATTTATATAAAGTTTTTGATTAAAAGTAATATTTCAGCCTA
LG22	45.168	scaffold_366	380480	>36661 TGCAGGTTGTGTTTTTTCCCCTGAGCTCTTCTCAATCAAAGGGAACTGCTGGATTTTCTTCTCTCTTTTCTGGATCATTCTCTCTAAATTCTGTTG
LG22	45.177	scaffold_2063	5707	>20942 TGCAGTTTGGCCATAACGAACACCACGTTCGAACATAAGAGTGTCCATAAGTGCATGTGACACCAGGACACTCTAGGCCACAGGTCAATAATCGAT
LG22	48.869	scaffold_155	632552	>12921 TGCAGGAAAAATAGTTCAGGTAATATCAAAGTATAACAATTAAACTTATGCACGAGATAAACAGAAAGTTGTTGGAAGCGTCTTCGGATTTGAACG
LG22	49.468	scaffold_158	1063720	>13156 TGCAGCGTGGTCTGCTGCTGCTGGCCGAAGCGCTTGATCAGATCCTGGACGGCCTCCACAGACTCTGCATAAACGTCGTCCAGCAGCTCCTTCTGG
LG22	49.666	scaffold_2	9463649	>31774 TGCAGGTACTACCTCTTTGCTTTGATCCTGAACCTGACCCGAGATGTCTACGAGCTCCATCTCCTCATGGAGCGCGAAGCACGTTCCACAACCAGC
LG22	49.666	scaffold_2	9307681	>31761 TGCAGTTATGTTTTCCCCCTTATCCAAATAGCAGAATGGCACATTCTAATATCAAGCCTGCTCGTTTCAGGAGCGTGAGAGTGAGCTGGCTCAAAT
LG22	49.666	scaffold_283	14010	>29612 TGCAGGTTTGACAGGACGAGTTGCAGCAAGAAAGCCATTGCTAAGACGTCATAATAAGACAAATAGGCTTGCCTGGGCCATGAAACCCTGCCAATG
LG23	0	scaffold_187	56832	>17501 TGCAGGCCGCTGACTCTCAACAACACAGTGATACACAGTGATCACATCCTGCGTGGACGGCCGTTTACTCTTTGACTTAAAGTCCAACCAATGTTT
LG23	0	scaffold_187	863394	>17530 TGCAGAAGCTCCAGGGAACCTTAGACACATAAGCAGTGAGTTACAATAGTAGAAGCGCGAAGAAATAAATGTACCTATAGCAATCAGAGCAAAATA
LG23	0	scaffold_211	189692	>21828 TGCAGGGGTTAGCGCTGGTGCCTCGCAGCAACAACATCTAAAGTTGAACCCTGCCTGGACCCTTTCTGTCCTCTCTTGTGTGGCTCTCCTCGGGGG
LG23	0	scaffold_451	184842	>42336 TGCAGAGCCAACTCGAACAAGTATGTGTGTACTGGCAGACACCAAGAACCAGCTGAGCTCTGAGACACTGAGGAGAGTCAAAATGGAGAGCCAGGT
LG23	0	scaffold_451	257948	>42339 TGCAGCCTTAAAGGCCGCATTTTAAGGCCGATTACGTCACAGTGACGTGACGAAGGCTGTCCCATTTCAAAGGCTTCTCGAAATGCAGCCCTCAAA
LG23	0	scaffold_578	137305	>48163 TGCAGAGATGAAGACAGCACTTTGTCTTGGCTGAAGGAGATGGGAGTCCAGGACACAATCAAGAAGCCAGACCTCCACACCCTACAGCTGTATCCT
LG23	0	scaffold_578	140778	>48165 TGCAGTCTTGTCAGTCCAGCGGAGATTGTCTGATTCCGTGCTGAACTTATCAGCAGGAAGTGCAGGAATGTGCTCCTTTAGACCTGTAATGAAATT
LG23	0	scaffold_578	6500	>48167 TGCAGTGGTGTAGCTCTATAGGCATAAAGAGCTAGATAAGGATCAGCTGCTTTTTTCAGAAGATTTACTGTCTGAACCGCATGTTTTGCTTCTCCA
LG23	0.65	scaffold_389	257579	>38108 TGCAGTGGCAGAAGTTGTAAAGCCTTCCACGACTCCTCTGACTGTGAATTGCATTCATGAATTAGAGATAAACAGAAACCACGAGCTGCCTTTATA
LG23	4.514	scaffold_39	289165	>38873 TGCAGAACATCGGCACTCGAGGCCTGGAGTTGCCTACCACTGGACAAGCCTCTCAGGTATCTCAGTCATCCTGGTCATCGTAGTCTAAGGAGCTTG
LG23	9.511	scaffold_39	3764464	>38923 TGCAGTGGCCACAAAGTAGAAAAAAGTGCAGCTCTTTCCATAAACCCCATTTCAACAATGGGGTGAGCTCTCGCACCAGGACAACATTAATGGTGA
LG23	10.111	scaffold_93	2073207	>59590 TGCAGTATAACACATCTTCCACTATAGCATCAGTGTGTGATTTAGTCAAATAGGATGGTGTCTTTGCACTGATAATTTCCCTAATGGAGTTTTAAA
LG23	10.876	scaffold_84	1278811	>57059 TGCAGACTGATTTCACCTCCAGTCTGCTGGAAACAGATGAGAAATTTGCAGAATTTGTGGTGAGATGAAACAAAACTGTAAGTAAGTAAATGTAAG
LG23	10.907	scaffold_84	1255980	>57055 TGCAGTGCCCTACATAGTGCCACTGTGAGCACAAAAGTTATGATCTTTGCTCATATTTTTGCCAATATTTGAGCATTTCAAAAACTTGGATGTAAT
LG23	10.907	scaffold_84	125882	>57056 TGCAGGTGTCTGATCTGAACCAGGCAGTAAGTAAGAACAACGAGGCTCTGAAGCAGGCCCGTCAGGAGACCATGGAGTTCAGACACCAGATCCAGG
LG23	10.907	scaffold_84	1991917	>57120 TGCAGTGTGTTCTATATGCATTTTACAGTAGTCTAAGAATTAACCCGTGTGTGAAAAAGAAACACATTTTTCCTGCAAAGTCTCACCTAAAGTGCA
LG23	10.907	scaffold_193	623553	>18682 TGCAGACTGGACACACCTTGGAGGGGCTAGCCCAGAATAACATCTCTCTGGGCGCAAATTGGGTAATATCTCGGGGAGGCACACTGCCGTGAGTTC
LG23	10.907	scaffold_244	217362	>25778 TGCAGACTACTAACATCTCAAATGTGGTTTTAAAGAACCTCTCAGAGTAAAGAAATGAGATAAGAAGGGTAAAATAACTAGTGAATCGCTTGCAGT
LG23	10.907	scaffold_535	56210	>46691 TGCAGTCCACTGGAAGCAGCTGAGCTCCAGCGTGACATCTTGTGGTTCTGCATGTATATAGCATGTGAAGCAGGTGATGAAGTCTACATGTGTACT
LG23	10.907	scaffold_627	56084	>50485 TGCAGCTGTGGTTTGTGTGTGATGGGAGAAAAATCGGGAACAGTTTGTACAGGAAATGGCAGAGCTTTTCTATCTCTCTATGTGAGAGAAGAAAGG
LG23	10.998	scaffold_244	646597	>25811 TGCAGGCCAAAACGTGGGAAAGGAAAATTCTGCTTGATGCTCAGGTTTGTGGACAGGAATGTGAGAAGTGCTGGTTAATAATAATGGATTGCATTT
LG23	11.395	scaffold_382	252315	>37894 TGCAGAGATAAATATGACTCGGGTTAATAATTCATGAACGAGGCTAATTTCATATCCATGTTGCTTTTTGACAGCCTAAACTGGTTGGCTGATGTT
LG23	11.819	scaffold_382	153724	>37875 TGCAGGGCTGCCAGAGGAGCAGCAAACACCACTTTGACTCTCCACGCGAGACATCTGGAGAGCCTCGAGCATCCTGACAGCTTTCTATTTATTGAC
LG23	12.176	scaffold_338	337170	>34513 TGCAGAAAAAATAAGACTTCCCTGAAACTGACATTTTCTGGAGGACAACATGTTTCTAAACCTGTAGATGTTCAGGATTCCTCTGCTGTGTGCACT
LG23	12.295	scaffold_338	130126	>34495 TGCAGGGTCATTTGAGGCCTTCATGATTTAACTACAAAGCTCAGGGATGGGGGAACTAGCCAGCTTTAACAGTATATCCTGCATCCATTATCGGAC
LG23	12.295	scaffold_219	497279	>22590 TGCAGGAGTGAATCTCCAACAATCAGGATACAAGCTGATATCCAGCTACAAGAAGAAGATCCACACTGTAAATACTTGCTCTTTGCATACATTTGA
LG23	12.295	scaffold_219	525965	>22594 TGCAGGGCAGGATGCAGTAAACAGACCAAACTTCAGTCAGGAGAACAACTGCAATGTAAAGTTAGTCATTAATATACTACTGCATGGGCTGGGCTG
LG23	12.295	scaffold_219	927515	>22624 TGCAGGGAGTAAGACTCCTGCTCGTGTGTGGACCTTCTCCTCTCTCTCTCCTCCATCAGATCTACTCTAACAGGGAGGTGGAGGAAGCCATGACGA
LG23	12.295	scaffold_219	934907	>22630 TGCAGTCAGTCATGTGTCTCTGCTCGTATTCGATCAGGCAGACGAATCAAACAGAAGCAGCCTATAGACACACAGAGTTCCTAATGTAGGAGAGGA
LG23	12.295	scaffold_219	734208	>22611 TGCAGGGAATTTAGTGCCCCTCGCTTCTTTTCTTTTTAATACTGGACACGCAGCAATCAAATGTCCTGAGTCGTGACAATAAAAACATTCTCGACC
LG23	12.295	scaffold_117	786573	>4910 TGCAGCCAGTATCACGGCATCCTCAAATCAGCATCGTCTTGGCATAGGAGTGACAGCAAACCTCTCGCCTCTGAGGTTTGCATACAGAAGAAGGGC
LG23	12.295	scaffold_117	944070	>4926 TGCAGAAGTTACTCACTTTGACATAAACACATGCATCCTGATGCATAAAAGATGCATAAATATAAACCATCTCTCTAGTATTGTCATCGAGGCTTA
LG23	12.493	scaffold_221	978867	>23204 TGCAGGTCAAGTATTACATCCCATTCAAGTTTAAAGACTTTGCAACTCTACCATCAGAGCACGGGATCTATGAAATCCTCAAGAGCCGACCTGATT
LG23	12.691	scaffold_266	216867	>27747 NNNNNNNGCAAGGCTGGGGCCGAACAAAAAACACCCTGATAACGACTGTGTTTAGACTGTTCCTTCCCATTCCATGCAAGGCCACCTGGGTTGGCT
LG23	13.292	scaffold_22	4554992	>24311 TGCAGGGTCTTTGTGGGTCTTTCTACCTTCAGTTTTGTCTTCAGCAACATAAAAGCATGCTCTGTTGGGTCTAGATCAGGTTACTGACTTAGTCAT
LG23	13.695	scaffold_22	4237124	>24285 TGCAGGTTTCACTAAATTCCCATCCCTGTCTATTATGTCAAACACGTACATGTTTCCTTTCCTCATAACCAAAAGGTGTCGCCCTTTCTCATCAGT
LG23	17.099	scaffold_22	3376005	>24203 TGCAGGAAGAAGACAGGAACGAACTGGTCAGAGCAATGGTCATCGTCTCAGTGGCTTTTTCAAACACAGTGACAGATAACTTTGCTGTGTGCTTAC
LG23	17.651	scaffold_22	2818965	>24145 TGCAGATTGTCAGATTAGTGGAAAATGAAGGACACATGTTGAAATTGTAAGGTCGTCTTGTGTCTGTTAAACCCTGTGAGAACCAAGTCATCATTC
LG23	18.253	scaffold_22	2776539	>24141 TGCAGAGAAAGTGGAGTGTGTCATCCTTGAAATGCTCCCTAGATCGGCAGCTGGCAGGATTGAACGATGCTCTGCCTCTGTGGTCAAGTACAGACA
LG23	18.453	scaffold_22	2722613	>24130 TGCAGAATCCTGACACATGAAAACTCCCCTTTTATATCGATTAACTTGAGTTTTACTACACAGCAAGTAGCAACTAGTAACTGACACTGAATATTT
LG23	18.854	scaffold_22	2524802	>24110 TGCAGCTCAACGGTCCATCACAGTCTGCCATCTCTTATCATTCACAGCCATCCTGTTTGCAGTTTCTGTATTCGGGCCTGCCATCGGCTACCTGCT
LG23	20.29	scaffold_22	1973291	>24037 TGCAGCTTCCTGGGCAGATGTGTCCAGGTGTGTCCTCTGCCATCTCATATTCCTTTACCAACGCCTTCAACCATCTATTGGCTTAGTGGGAAGAAA
LG23	22.372	scaffold_22	1526066	>23985 TGCAGATCAGAGCAACGTCTAAATGGCCTCAACAGTGTACAAGTGAACTTTGACCCTTAGATATTTCACTTGAACATCATCAGGCTCCTCAGCAGA
LG23	22.372	scaffold_22	1378899	>23968 TGCAGTTGTTGTTGGGGGTTTTTTGGTTTGTTTATTTGATTTTTCAATATATTTTTTAAAAGTCAGTCAAGCATAATTTCAAAAACACATTTTAAA
LG23	23.37	scaffold_22	1093959	>23941 TGCAGACACGCACACAGAAAGCTATGCCTTCATCTTTCATGTAATATGTTCAGTGTCAGGTGAACAAGCTGGAGTAATTCCAGATAGTTGTCAGCT
LG23	23.37	scaffold_22	1071620	>23939 TGCAGAACAAACGCACCTAAACTAACCTAAACTCGGGATAATAAAGCAAGGGAAATAAACTGAAACATAAGAGCCAAAGACCTACTAAAATAAAAC
LG23	25.181	scaffold_22	368627	>24242 TGCAGATCTCAATGTTATCTGGAAACATCATAGTCCACAGAGATTTCTGCCTCGTAAAGAATGACATTTCATGAATAACAGTGGTGAGGTGTATGG
LG23	25.777	scaffold_22	102231	>23931 TGCAGAAAGAAATTCCTTCTGTGATGCTGTGAGAGACATTATCCTCATTTCATTGACTTTCATGACAGATGGACTAATCTGAAAGAAGCAAAGTAA
LG23	26.068	scaffold_22	43085	>24293 TGCAGCTCAAATAGAAGTCATTCCCTGTAAAATCTGTGGGGACAAATCGTCAGGGATTCACTATGGTGTCATCACCTGTGAAGGCTGCAAGGTGNN
LG23	26.372	scaffold_45	3825933	>42763 TGCAGCAGCTGCTGAGCAGAGCTGCGTCACAGCCTCGGTTCTCCCTTATTTCTTTGGATCCATGACACGAGTCAGAGAGAACCGTCATTCAGANNN
LG23	27.084	scaffold_45	3584250	>42703 TGCAGGAGCTGCCCTACCACCTGCTGCACAGTGGTCTGTGGGAGGAGCTTCGACAGGAAGTTATTAGTAAGACACAACACAGGGGGAAAGGGGCAT
LG23	26.968	scaffold_45	3538262	>42694 TGCAGATGGCCCTCATTTATAATAAACAGGAAGGTTTAACTTTGAAAAACAGCCAAATATTAAAATACATGTAAAAAGCCTCAAATACAAAGCCAA
LG23	27.807	scaffold_45	3067687	>42627 TGCAGCTGGTGACGGTCAGCCTTATTCTGCTGTGAGCTGCTGCCCAGAGCTCTCTGAGGCAAACCATAGCCCAAGATGATGGAGCTTGAGTCCATC
LG23	30.772	scaffold_45	2655813	>42582 TGCAGGACCTCTCCCAGATGCTTTGGATATTACTTTTTGTTTCCTTTATTACAGTCCTACAGAAATGTGTCAATATTTAAAAAGTATGAAGGCAAA
LG23	32.298	scaffold_45	2320412	>42558 TGCAGACAAAACACAGGACTTCTGAAAATAAAGCCATACCCTGTCCAGCCCTTATCTAATAACCATGACATCCTACCTGATCCCTACAGAGCTGTC
LG23	33.964	scaffold_45	1862473	>42529 TGCAGCCCCCACCATGACACCTCTGCTAAAAATGCCTGATATGAGGATTTTTTTCCCCAAAGGTTAGCTCAATAAACACCCATGTTCTGATTAATT
LG23	35.849	scaffold_45	1324513	>42480 TGCAGTGTCGAACTGACATTTCTAAAGGCCAGTTAGATCAAACAAAAGAAAAGGAACATGGTTTCCATCTGGCCCAGCAGCGTGACTACAAATGCT
LG23	36.051	scaffold_45	1262786	>42471 TGCAGATGCTACCTCAGTTAAAAGTGCGATCACATTTTGTCAAAAAACACAAACGAATGATCCCCTTGTACAAATAACAAACCATATATACTGTTT
LG23	36.051	scaffold_45	1050906	>42457 TGCAGAACTGGTTTGGGATGGAGCGGTCTTTTTGTAAAACATAAACATGGATTCATTGACTCTATATATGCTTATTTTAAAGGATCACGATCTGTC
LG23	38.483	scaffold_45	300029	>42619 TGCAGAGGGCACTGTTGTCAGATGGAGGCAGTGTACAAAGTGTCTGGTACATGCCACTCTTGCTTGTGCTGTTGTTGGTCCATCAGCCAGCCGCAG
LG23	41.127	scaffold_55	480426	>47621 TGCAGACTGACAACCCTCACAGCTCTTGCACTTACTTAATCTTTCAGCTATTCTTTTGAAACTGAGTTTTTGATTGCTTCTTAAGAAAAAAGGTCA
LG23	43.351	scaffold_55	1162898	>47441 TGCAGATTGCATGTCAATACTGTTCCAGTGACTGGTGAGTCCCAGCCCATAATTCCAATATTGTCCACCCCCATGGTCAATAGTTTCCTTGAACGT
LG23	46.008	scaffold_55	1688288	>47479 TGCAGCACGAAGATAGGAGAGCGAGACACACAAGCCTACATGTATACCAGCACAGCTAACAGACGAGGCCCGTGGCACACCAGCTAAACCATTAAG
LG23	47.615	scaffold_55	2115224	>47504 TGCAGCAGCTAAAAATCACATTGTCAATGCCAGAATGTGGAGAGCATTGCAAAATCCTATGCTTAACCTTGTGATAGAGCTATTGTGCCCATTTTA
LG23	48.013	scaffold_55	2148657	>47506 TGCAGTAATTTAATGAGTTATTCGGTTAAATTTAACATTACTGGGTACATAAAGTGCTCATATCTGTTCAGCTGCTCTCACTCAACTGCTTTTAGC
LG23	48.81	scaffold_55	2283799	>47518 TGCAGTATGTATAAGTGGGATATGACTGGACCTGCAACATCCTCCTTGTTAAACAGCATTTAGTGGGCTTTCAGGTTTCTCTTCATATCCACGTTG
LG23	49.303	scaffold_55	2347596	>47527 TGCAGAATCATTCAGACTTGTAGTTGTTTCTGACCGTGCGTGTGCGTAGATCCATTACACAATGTAAGCAAATGCCGCCAAGACTGTCTTTAATTA
LG23	50.963	scaffold_55	2647680	>47545 TGCAGAATAAGAAAAAGATCANTTTTTTATCATTTTTAACCACACAAAATGTAGTCAAAAACGCAAAGCAGCACTATACATCATCTTTGACAGGCA
LG23	54.315	scaffold_198	543929	>19149 TGCAGGAAGCAAACAAGCAGTGGAAATGAAAAGGTCAGAAACATAATTACAGAGCATTTCATTGTTATTACAGATGCTGAACAAATTGTGTTGGAT
LG23	54.513	scaffold_198	628302	>19164 TGCAGTTGTTTCTCTGCTCAACCTCTTTCCCTGCTCTCCTCCCTCAAAACAAACCTTCCCTCCCATCCTCATCCAGATACGCTGCTTCCTCCTCAT
LG23	54.518	scaffold_198	693341	>19172 TGCAGCATTCGTGAAAATTGTGTTACTTATAAAACTGTGATTTCAGGGTGTTATGGGAAACACAGGACCTCCTGGGCAGAAAGGACCAAAGGGGTC
LG23	54.911	scaffold_198	816059	>19187 TGCAGTAACGTAGAGGCTGCGTGATGTACAAGTGAGATGTGCAGCATGACAGGAGAGGACGGGTTGATAGAAATTCTCTCCCTCTCAGTTTTTTTC
LG23	55.8	scaffold_182	696585	>16990 TGCAGGCTGTATCCTCTGGGGCAGGAGCACAGGTAGCTGCCTTCTGTGTTCTTACACAGGAAGTTGCAGGGCTTTGGGGACAGGGCGCACTCGTCC
